# Supplementary material for: Genome-wide identification and expression analysis of calmodulin and calmodulin-like genes in passion fruit (Passiflora edulis) and their involvement in flower and fruit development
Source: BMC Plant Biol. 2024 Jul 3;24:626. doi: 10.1186/s12870-024-05295-y (PMC11220982; doi:10.1186/s12870-024-05295-y)
Supplement: Supplementary file 1 — Supplementary Material 1 [file 12870_2024_5295_MOESM1_ESM.xlsx]

## Sheet: Sheet1
Supplementary Materials Table S2. Cis-elements present in the promoters of PeCAM/PeCML genes
Gene cis-element	Annotation	PeCaM1	PeCML1	PeCML2	PeCML3	PeCML4	PeCML5	PeCML6	PeCML7	PeCML8	PeCML9	PeCML10	PeCML11	PeCML12	PeCML13	PeCML14	PeCML15	PeCML16	PeCML17	PeCML18	PeCML19	PeCML20	PeCML21	PeCML22	PeCML23	PeCML24	PeCML25	PeCML26	PeCML27	PeCML28	PeCML29	PeCML30	PeCML31
Abscisic acid responsive element	Hormone responsiveness	4	3	1	2	0	2	1	3	2	0	1	1	6	5	0	2	1	3	3	3	0	0	1	7	12	3	2	2	6	4	2	0
Gibberellin-responsive element	Hormone responsiveness	3	0	3	1	1	1	0	1	0	1	1	0	2	2	2	2	1	3	3	0	1	2	1	1	1	1	1	1	1	1	1	2
Auxin-responsive element	Hormone responsiveness	1	1	0	1	0	1	1	0	0	0	1	0	1	1	0	1	0	0	0	0	0	0	0	0	1	1	0	1	3	0	1	1
MeJA-responsive element	Hormone responsiveness	6	2	0	2	6	4	2	2	2	4	0	4	10	10	2	4	0	0	0	0	4	2	6	0	2	2	0	2	4	4	2	2
Salicylic acid-responsive element	Hormone responsiveness	0	0	0	0	0	0	2	0	0	0	0	0	2	2	0	2	0	0	0	1	0	1	0	0	0	0	2	1	0	0	1	0
Light responsive element	Growth and development	10	3	9	6	10	5	9	8	4	4	9	5	12	10	7	6	7	10	8	8	5	5	6	15	17	9	7	11	15	11	11	8
Circadian control	Growth and development	0	0	0	0	1	0	0	1	0	1	0	0	0	0	0	1	0	0	0	0	0	0	0	0	0	2	0	0	0	0	0	0
Seed-specific regulation element	Growth and development	0	0	0	0	0	1	0	0	0	0	0	0	1	1	0	0	0	0	0	0	0	0	0	0	0	0	0	0	0	0	0	0
Meristem expression	Growth and development	1	0	0	1	2	2	1	3	0	1	0	0	0	0	0	0	2	1	1	0	1	0	1	2	1	0	0	1	1	2	1	0
Endosperm expression	Growth and development	0	0	0	0	0	0	0	0	1	0	0	0	0	0	0	0	0	1	1	0	0	0	0	0	0	0	0	0	0	0	0	0
Anaerobic induction	Stress responsiveness	6	1	1	0	4	4	0	3	2	2	5	2	2	1	2	4	2	5	6	1	0	1	1	5	2	2	2	4	1	0	4	2
Low-temperature responsive element	Stress responsiveness	0	0	0	0	2	1	0	1	1	0	2	0	1	1	1	0	1	1	1	1	0	1	1	1	2	0	0	1	1	0	1	0
Defense and stress-responsive element	Stress responsiveness	0	0	0	0	2	1	1	0	2	1	0	0	1	1	1	0	1	0	0	0	0	0	0	0	0	0	0	1	0	2	1	0
(MYB) Drought-inducibility	Stress responsiveness	1	0	2	1	1	5	1	0	2	2	0	1	1	1	3	1	0	1	1	1	3	1	1	0	1	0	2	2	0	1	2	3
(MYB) Flavonoid biosynthetic genes regulation	Stress responsiveness	0	0	0	0	0	0	0	1	0	0	0	0	0	0	0	0	0	0	0	0	0	0	0	0	0	0	0	0	0	0	0	0
