# Supplementary material for: Genome-wide identification and expression analysis of calmodulin and calmodulin-like genes in passion fruit (Passiflora edulis) and their involvement in flower and fruit development
Source: BMC Plant Biol. 2024 Jul 3;24:626. doi: 10.1186/s12870-024-05295-y (PMC11220982; doi:10.1186/s12870-024-05295-y)
Supplement: Supplementary file 2 — Supplementary Material 2 [file 12870_2024_5295_MOESM2_ESM.xlsx]

## Sheet: Sheet1
Supplementary Materials Table S1. Sequences of 10 predicted motifs of PeCAM/PeCML and AtCAM/AtCML proteins
Motif	E-value	Sites	Width	Motif Sequence
1	3.2E-1073	88	29	LKEAFRVFDKDGBGFISAAELRHVLTSLG
2	2.1E-940	87	29	TDEECKEMIKEVDVDGDGQINFEEFVKMM
3	2.2E-541	57	29	FDKBGDGKITTKELGTVMRSLGQNPTEAE
4	8.6E-456	59	29	LZDMINEVDADGBGTIDFDEFLNLMARKM
5	2.1e-118	22	15	LTDEQISEFKEAFSL
6	1.1e-49	4	57	SKYDDGSGKKIELDFDSFVECGMIVKGLTEKFKEKDSRYTGTATFNYDEFMLLVIPF
7	1.7e-36	7	22	EESGCITPKSLKRMLSRLGESR
8	1.5e-29	5	33	LPDSYDQPHHZSPYGRPYGYPPYGGGADYSSYG
9	8.4e-20	32	11	DPEELKRVFQM
10	1.4e-17	5	28	KRRSLGQKNFKSFNSIILKFPKIREGLR
