# Supplementary material for: Genome-wide identification and expression analysis of calmodulin and calmodulin-like genes in passion fruit (Passiflora edulis) and their involvement in flower and fruit development
Source: BMC Plant Biol. 2024 Jul 3;24:626. doi: 10.1186/s12870-024-05295-y (PMC11220982; doi:10.1186/s12870-024-05295-y)
Supplement: Supplementary file 3 — Supplementary Material 3 [file 12870_2024_5295_MOESM3_ESM.xlsx]

## Sheet: Table S3-1
Supplementary Materials Table S3-1. Segmental duplication and tandem duplication gene pairs among PeCAM/CML family members
No.	Segmental duplication gene pairs	Tandem duplication gene pairs
1	PeCML1/19	PeCML12/13
2	PeCML1/23
3	PeCML3/21
4	PeCML5/19
5	PeCML5/23
6	PeCML6/9
7	PeCML19/23

## Sheet: Table S3-2
Supplementary Materials Table S3-2. Ka/Ks ratios of gene pairs in Passiflora edulis
Paralogous pairs	Ka（JC）	Ks（JC）	Ka_Ks
PeCML1/19	0.144663	1.04017	0.139075
PeCML1/23	0.247489	1.65904	0.149176
PeCML3/21	0.165463	0.897293	0.184402
PeCML5/19	0.227527	2.55022	0.0892184
PeCML5/23	0.154027	2.31692	0.0664795
PeCML6/9	0.0277343	0.547046	0.0506982
PeCML12/13	0.00293112	0.0250545	0.11699
