# Supplementary material for: Genome-wide identification and expression analysis of calmodulin and calmodulin-like genes in passion fruit (Passiflora edulis) and their involvement in flower and fruit development
Source: BMC Plant Biol. 2024 Jul 3;24:626. doi: 10.1186/s12870-024-05295-y (PMC11220982; doi:10.1186/s12870-024-05295-y)
Supplement: Supplementary file 4 — Supplementary Material 4 [file 12870_2024_5295_MOESM4_ESM.xlsx]

## Sheet: Sheet1
Supplementary Materials Table S5. Summary information for PeCAM/PeCML proteins in the STRING database
Gene Name	Gene ID	STRING protein	Identity	Bitscore	E-value	Annotation
PeCaM1	P_edulia090022219.g	CAM7	1	210.3	8.1e-55	Z-box binding factor 3; Calmodulin-7; Calmodulin mediates the control of a large number of enzymes, ion channels and other proteins by Ca(2+). Among the enzymes to be stimulated by the calmodulin-Ca(2+) complex are a number of protein kinases and phosphatases. Activates MPK8 in vitro
PeCML1	P_edulia010003464.g	CAM9	0.446	128.6	3.1e-30	Calcium-binding protein cml; Calmodulin-like protein 9; Encodes a divergent member of calmodulin, which is an EF-hand family of Ca2+-binding proteins. This gene is expressed in leaves, flowers and siliques. The gene functionally complements yeast calmodulin 1 (CAM1) but only when selected against the plasmid harboring wild-type yeast sequences. Also the protein does not form formed a complex with…
PeCML2	P_edulia010004424.g	AT1G21550	0.421	97.8	6.5e-21	Calcium-binding EF-hand family protein; Potential calcium sensor
PeCML4	P_edulia010005389.g	AT1G24620	0.473	124.4	8.1e-29	EF hand calcium-binding protein family; Potential calcium sensor
PeCML5	P_edulia030007681.g	CML11	0.712	96.7	1.3e-20	Calcium-binding protein cml; Encodes a calmodulin-like protein
PeCML6	P_edulia030008532.g	CML19	0.593	135.2	3.8e-32	Calcium-binding protein CML19; Encodes a member of the Centrin family. Mutants are hypersensitive to UV and prone to UV induced DNA damage. Based on sequence similarity and mutant phenotype CEN2 is thought to be involved in nucelotide excision repair/DNA repair
PeCML7	P_edulia030008581.g	CML41	0.653	193.7	8.4e-50	Probable calcium-binding protein CML41; Potential calcium sensor
PeCML9	P_edulia040010149.g	CEN1	0.845	125.6	3e-29	Probable calcium-binding protein CML20; Potential calcium sensor
PeCML10	P_edulia050011968.g	AT1G12310	0.773	228.8	3.3e-60	Calcium-binding EF-hand family protein; Potential calcium sensor
PeCML11	P_edulia050012801.g	AT1G24620	0.657	196.1	1.9e-50	EF hand calcium-binding protein family; Potential calcium sensor
PeCML12	P_edulia060013400.g	CML38	0.529	148.7	2.8e-36	Calcium-binding protein CML38; Potential calcium sensor that binds calcium in vitro
PeCML13	P_edulia060013432.g	CML38	0.529	148.3	3.6e-36	Calcium-binding protein CML38; Potential calcium sensor that binds calcium in vitro
PeCML14	P_edulia060013551.g	AT3G24110	0.516	227.6	6.8e-60	Calcium-binding EF-hand family protein; Potential calcium sensor
PeCML15	P_edulia060013620.g	AGD11	0.697	213.8	1.2e-55	Calcium-binding protein cml; Calmodulin-like protein 3; A member of ARF GAP domain (AGD), A thaliana has 15 members, grouped into four classes
PeCML16	P_edulia060013909.g	AT3G03430	0.79	132.9	9.3e-32	Calcium-binding EF-hand family protein; Potential calcium sensor
PeCML19	P_edulia060014994.g	CAM6	0.543	57	1.1e-08	Calmodulin-6; Calmodulin mediates the control of a large number of enzymes, ion channels and other proteins by Ca(2+). Among the enzymes to be stimulated by the calmodulin-Ca(2+) complex are a number of protein kinases and phosphatases
PeCML22	P_edulia060015698.g	AT3G25600	0.627	194.9	3.8e-50	Calcium-binding EF-hand family protein; Potential calcium sensor
PeCML23	P_edulia060016150.g	CAM4	0.611	169.9	1.2e-42	Calmodulin 4; Calmodulin mediates the control of a large number of enzymes, ion channels and other proteins by Ca(2+). Among the enzymes to be stimulated by the calmodulin-Ca(2+) complex are a number of protein kinases and phosphatases
PeCML24	P_edulia060016160.g	CAM4	0.591	164.1	7.8e-41	Calmodulin 4; Calmodulin mediates the control of a large number of enzymes, ion channels and other proteins by Ca(2+). Among the enzymes to be stimulated by the calmodulin-Ca(2+) complex are a number of protein kinases and phosphatases
PeCML25	P_edulia070017536.g	AT4G26470	0.739	330.9	6.4e-91	Calcium-binding EF-hand family protein; Potential calcium sensor
PeCML26	P_edulia080018839.g	CAM7	0.933	181.8	2.9e-46	Z-box binding factor 3; Calmodulin-7; Calmodulin mediates the control of a large number of enzymes, ion channels and other proteins by Ca(2+). Among the enzymes to be stimulated by the calmodulin-Ca(2+) complex are a number of protein kinases and phosphatases. Activates MPK8 in vitro
PeCML27	P_edulia080019530.g	AT2G27480	0.522	245	5.1e-65	Calcium-binding EF-hand family protein; Potential calcium sensor
PeCML28	P_edulia080019893.g	AT4G38810	0.709	490.3	1e-138	Calcium-binding EF-hand family protein; Its function is described as calcium ion binding; Located in cellular_component unknown; Expressed in 23 plant structures; Expressed during 13 growth stages; Contains the following InterPro domains: EF-Hand 1, calcium-binding site (InterPro:IPR018247), EF-HAND 2 (InterPro:IPR018249), Calcium-binding EF-hand (InterPro:IPR002048); BEST Arabidopsis thaliana pr…
PeCML29	P_edulia090021448.g	UNE14	0.333	85.9	3.5e-17	EF hand calcium-binding protein family; Potential calcium sensor that is required for pollen tube attraction for ovule fertilization
PeCML30	P_eduliaContig90023069.g	AT2G27480	0.526	243	1.9e-64	Calcium-binding EF-hand family protein; Potential calcium sensor
PeCML31	P_eduliaContig200022648.g	AT3G24110	0.52	228.4	4e-60	Calcium-binding EF-hand family protein; Potential calcium sensor
