# Supplementary material for: Genome-wide identification and expression analysis of calmodulin and calmodulin-like genes in passion fruit (Passiflora edulis) and their involvement in flower and fruit development
Source: BMC Plant Biol. 2024 Jul 3;24:626. doi: 10.1186/s12870-024-05295-y (PMC11220982; doi:10.1186/s12870-024-05295-y)
Supplement: Supplementary file 5 — Supplementary Material 5 [file 12870_2024_5295_MOESM5_ESM.xlsx]

## Sheet: Sheet1
Supplementary Materials Table S4. Orthologous relationships between Passiflora edulis and five representative plants (Arabidopsis thaliana, Populus trichocarpa, Vitis vinifera, Oryza sativa and Zea mays)
Passiflora edulis	Arabidopsis thaliana		Passiflora edulis	Populus trichocarpa		Passiflora edulis	Vitis vinifera		Passiflora edulis	Oryza sativa		Passiflora edulis	Zea mays
PeCML1	rna-NM_113193.2		PeCaM1	PNS97476		PeCML26	Vitvi06g04310_t001		PeCML3	Os09t0458800-00		PeCML3	Zm00001eb100840_T001
PeCML1	rna-NM_117546.4		PeCaM1	PNT29395		PeCaM1	Vitvi08g04152_t001		PeCML7	Os03t0769500-01		PeCML7	Zm00001eb058770_T001
PeCML2	rna-NM_102004.3		PeCML1	PNT37973		PeCML1	Vitvi07g00068_t001		PeCML15	Os04t0492800-01		PeCML15	Zm00001eb078790_T001
PeCML5	rna-NM_113193.2		PeCML1	PNT47833		PeCML3	Vitvi18g00801_t001		PeCML19	Os12t0603800-00		PeCML28	Zm00001eb010730_T005
PeCML6	rna-NM_114896.5		PeCML2	PNT48402		PeCML4	Vitvi15g01499_t001		PeCML19	Os03t0743500-02
PeCML6	rna-NM_001036721.2		PeCML2	PNT37350		PeCML5	Vitvi14g00468_t001		PeCML24	Os12t0603800-00
PeCML7	rna-NM_114937.3		PeCML3	PNT02758		PeCML6	Vitvi07g01752_t001		PeCML24	Os03t0743500-02
PeCML9	rna-NM_114896.5		PeCML3	PNT49389		PeCML7	Vitvi18g00905_t001
PeCML9	rna-NM_001036721.2		PeCML3	PNT27042		PeCML7	Vitvi04g01220_t001
PeCML10	rna-NM_101103.4		PeCML4	PNT03436		PeCML8	Vitvi03g00496_t001
PeCML12	rna-NM_111049.3		PeCML4	PNT45069		PeCML9	Vitvi07g01752_t001
PeCML13	rna-NM_111049.3		PeCML5	PNT06609		PeCML10	Vitvi02g00485_t001
PeCML15	rna-NM_100479.3		PeCML5	PNT35044		PeCML12	Vitvi01g02228_t001
PeCML15	rna-NM_115806.3		PeCML6	PNT36617		PeCML12	Vitvi14g01573_t001
PeCML19	rna-NM_113193.2		PeCML7	PNT36460		PeCML12	Vitvi17g00131_t001
PeCML22	rna-NM_113458.8		PeCML7	PNT26844		PeCML13	Vitvi01g02228_t001
PeCML24	rna-NM_113193.2		PeCML8	PNT27045		PeCML13	Vitvi14g01573_t001
PeCML24	rna-NM_117546.4		PeCML8	PNT20617		PeCML14	Vitvi05g01068_t001
PeCML27	rna-NM_128308.6		PeCML9	PNT36617		PeCML15	Vitvi05g01500_t001
PeCML28	rna-NM_120041.4		PeCML10	PNT54020		PeCML17	Vitvi18g02548_t001
			PeCML11	PNT15808		PeCML19	Vitvi14g00468_t001
			PeCML11	PNT24438		PeCML19	Vitvi05g00605_t001
			PeCML12	PNT57995		PeCML19	Vitvi07g00068_t001
			PeCML12	PNT10350		PeCML22	Vitvi01g00198_t001
			PeCML12	PNT01285		PeCML23	Vitvi05g00605_t001
			PeCML13	PNT57995		PeCML23	Vitvi07g00068_t001
			PeCML13	PNT10350		PeCML24	Vitvi14g00468_t001
			PeCML13	PNT01285		PeCML24	Vitvi05g00605_t001
			PeCML14	PNT57685		PeCML25	Vitvi19g00745_t001
			PeCML14	PNS95381		PeCML27	Vitvi06g01961_t001
			PeCML15	PNS94962		PeCML28	Vitvi03g00080_t001
			PeCML15	PNT28603		PeCML29	Vitvi11g00508_t001
			PeCML16	PNS96601
			PeCML16	PNT40292
			PeCML17	PNT48637
			PeCML19	PNT15373
			PeCML19	PNT24933
			PeCML19	PNT06609
			PeCML19	PNT47833
			PeCML19	PNT37973
			PeCML19	PNT35044
			PeCML21	PNT49389
			PeCML22	PNT16320
			PeCML23	PNT15373
			PeCML23	PNT24933
			PeCML24	PNT24933
			PeCML24	PNT06609
			PeCML24	PNT47833
			PeCML24	PNT37973
			PeCML24	PNT35044
			PeCML25	PNT60405
			PeCML27	PNT42202
			PeCML27	PNT21710
			PeCML28	PNT41629
			PeCML28	PNT21084
			PeCML29	PNS94110
			PeCML29	PNT30130
