# Supplementary material for: Genome-wide identification and expression analysis of calmodulin and calmodulin-like genes in passion fruit (Passiflora edulis) and their involvement in flower and fruit development
Source: BMC Plant Biol. 2024 Jul 3;24:626. doi: 10.1186/s12870-024-05295-y (PMC11220982; doi:10.1186/s12870-024-05295-y)
Supplement: Supplementary file 6 — Supplementary Material 6 [file 12870_2024_5295_MOESM6_ESM.xlsx]

## Sheet: Table S6-1
Supplementary Materials Table S6-1. PeCAM/PeCML protein secondary structure prediction results
Gene Name	Alpha helix(%)	Extended strand(%)	Beta turn(%)	Random coil(%)
PeCaM1	0.5839	0.0671	0.0872	0.2617
PeCML1	0.6554	0.0473	0.0946	0.2027
PeCML2	0.5488	0.0488	0.0793	0.3232
PeCML3	0.5	0.0341	0.1023	0.3636
PeCML4	0.561	0.0878	0.078	0.2732
PeCML5	0.604	0.0604	0.0872	0.2483
PeCML6	0.5325	0.0178	0.0888	0.3609
PeCML7	0.5346	0.0629	0.0881	0.3145
PeCML8	0.5106	0.0745	0.0957	0.3191
PeCML9	0.5266	0.071	0.0947	0.3077
PeCML10	0.5068	0.1279	0.1096	0.2557
PeCML11	0.489	0.0824	0.0989	0.3297
PeCML12	0.6028	0.0851	0.1206	0.1915
PeCML13	0.6241	0.0851	0.0851	0.2057
PeCML14	0.57	0.0628	0.0773	0.2899
PeCML15	0.5322	0.0901	0.0944	0.2833
PeCML16	0.6548	0.0476	0.0952	0.2024
PeCML17	0.6452	0.0452	0.0903	0.2194
PeCML18	0.6452	0.0452	0.0839	0.2258
PeCML19	0.6096	0.0676	0.0878	0.1959
PeCML20	0.5281	0.0674	0.0899	0.3146
PeCML21	0.5055	0.022	0.0989	0.3736
PeCML22	0.6	0.0938	0.0688	0.2375
PeCML23	0.6133	0.0667	0.1067	0.2133
PeCML24	0.5723	0.0578	0.0925	0.2775
PeCML25	0.559	0.0524	0.0699	0.3188
PeCML26	0.6596	0.0355	0.0567	0.2482
PeCML27	0.4055	0.0472	0.0591	0.4882
PeCML28	0.5479	0.0712	0.0548	0.326
PeCML29	0.4978	0.0978	0.08	0.3244
PeCML30	0.374	0.0748	0.0551	0.4961
PeCML31	0.5749	0.058	0.0773	0.2899

## Sheet: Table S6-2
Supplementary Materials Table S6-2. PeCAM/PeCML proteins homology modeling results
Name	Gene ID	GMQE	QMEANDisCo Global	Seq Identity
PeCaM1	P_edulia090022219.g	0.79	0.78 ± 0.07	1
PeCML1	P_edulia010003464.g	0.67	0.70 ± 0.07	0.5175
PeCML2	P_edulia010004424.g	0.46	0.49 ± 0.07	0.3381
PeCML3	P_edulia010004568.g	0.49	0.55 ± 0.10	0.1948
PeCML4	P_edulia010005389.g	0.45	0.60 ± 0.07	0.3916
PeCML5	P_edulia030007681.g	0.69	0.72 ± 0.07	0.6327
PeCML6	P_edulia030008532.g	0.58	0.63 ± 0.07	0.4527
PeCML7	P_edulia030008581.g	0.61	0.66 ± 0.07	0.3786
PeCML8	P_edulia040010147.g	0.51	0.67 ± 0.07	0.3776
PeCML9	P_edulia040010149.g	0.53	0.63 ± 0.07	0.4595
PeCML10	P_edulia050011968.g	0.47	0.64 ± 0.07	0.5034
PeCML11	P_edulia050012801.g	0.5	0.64 ± 0.07	0.3889
PeCML12	P_edulia060013400.g	0.57	0.57 ± 0.07	0.3116
PeCML13	P_edulia060013432.g	0.54	0.58 ± 0.07	0.3043
PeCML14	P_edulia060013551.g	0.34	0.50 ± 0.07	0.1955
PeCML15	P_edulia060013620.g	0.37	0.57 ± 0.07	0.4266
PeCML16	P_edulia060013909.g	0.71	0.77 ± 0.07	0.7532
PeCML17	P_edulia060014585.g	0.52	0.57 ± 0.07	0.3453
PeCML18	P_edulia060014586.g	0.53	0.57 ± 0.07	0.3453
PeCML19	P_edulia060014994.g	0.71	0.74 ± 0.07	0.6096
PeCML20	P_edulia060015476.g	0.4	0.53 ± 0.07	0.1918
PeCML21	P_edulia060015477.g	0.72	0.67 ± 0.10	0.7079
PeCML22	P_edulia060015698.g	0.58	0.66 ± 0.07	0.3862
PeCML23	P_edulia060016150.g	0.71	0.75 ± 0.07	0.8041
PeCML24	P_edulia060016160.g	0.65	0.75 ± 0.07	0.8041
PeCML25	P_edulia070017536.g	0.33	0.37 ± 0.06	0.1582
PeCML26	P_edulia080018839.g	0.78	0.76 ± 0.07	0.9929
PeCML27	P_edulia080019530.g	0.72	0.75 ± 0.07	0.7131
PeCML28	P_edulia080019893.g	0.2	0.32 ± 0.06	0.1179
PeCML29	P_edulia090021448.g	0.4	0.62 ± 0.07	0.4638
PeCML30	P_eduliaContig90023069.g	0.72	0.74 ± 0.07	0.709
PeCML31	P_eduliaContig200022648.g	0.81	0.75 ± 0.07	0.7415
