# Supplementary material for: Genome-wide identification and expression analysis of calmodulin and calmodulin-like genes in passion fruit (Passiflora edulis) and their involvement in flower and fruit development
Source: BMC Plant Biol. 2024 Jul 3;24:626. doi: 10.1186/s12870-024-05295-y (PMC11220982; doi:10.1186/s12870-024-05295-y)
Supplement: Supplementary file 7 — Supplementary Material 7 [file 12870_2024_5295_MOESM7_ESM.xlsx]

## Sheet: Sheet1
Supplementary Materials Table S7. Putative Predicted transcription factors and enrichment analysis of PeCAM/PeCML genes
TF ID	TF Family	PeCAM/PeCML genes	start	stop	strand	score	p-value	q-value	Matched sequence
AT2G01930	BBR-BPC	PeCML24	924	947	-	39.2969	8.38e-14	5.06e-09	GAGAGAGAGAGAGAGAGAAAGAGG
AT1G72050	C2H2	PeCML22	295	313	-	34.9328	1.12e-13	6.57e-09	CCTCCTCCTCCTCCTCCTC
AT4G38910	BBR-BPC	PeCML24	913	942	-	32.1899	1.13e-13	3.4e-09	AGAGAGAGAGAGAAAGAGGTGGAGAGTGAG
AT4G38910	BBR-BPC	PeCML23	919	948	-	32.1899	1.13e-13	3.4e-09	AGAGAGAGAGAGAAAGAGGTGGAGAGTGAG
AT4G38910	BBR-BPC	PeCML24	919	948	-	30.4937	2.31e-13	3.55e-09	AGAGAGAGAGAGAGAGAGAAAGAGGTGGAG
AT4G38910	BBR-BPC	PeCML24	917	946	-	30.4557	2.36e-13	3.55e-09	AGAGAGAGAGAGAGAGAAAGAGGTGGAGAG
AT4G38910	BBR-BPC	PeCML24	925	954	-	29.8354	3.03e-13	3.64e-09	AGTGTTAGAGAGAGAGAGAGAGAGAAAGAG
AT5G42520	BBR-BPC	PeCML24	925	945	+	37.1781	4.09e-13	2.52e-08	CTCTTTCTCTCTCTCTCTCTC
AT4G38910	BBR-BPC	PeCML24	927	956	-	27.6835	6.69e-13	6.71e-09	GGAGTGTTAGAGAGAGAGAGAGAGAGAAAG
AT2G01930	BBR-BPC	PeCML24	926	949	-	36.2188	1.05e-12	3.16e-08	TAGAGAGAGAGAGAGAGAGAAAGA
AT5G42520	BBR-BPC	PeCML24	929	949	+	35.0411	2.43e-12	7.49e-08	TTCTCTCTCTCTCTCTCTCTA
AT5G42520	BBR-BPC	PeCML24	927	947	+	34.2329	4.15e-12	8.52e-08	CTTTCTCTCTCTCTCTCTCTC
AT1G72050	C2H2	PeCML22	292	310	-	30.5546	7.62e-12	2.24e-07	CCTCCTCCTCCTCCTCCTT
AT4G38910	BBR-BPC	PeCML24	929	958	-	17.5443	2.02e-11	1.74e-07	GGGGAGTGTTAGAGAGAGAGAGAGAGAGAA
AT2G01930	BBR-BPC	PeCML24	928	951	-	31.9219	2.07e-11	3.62e-07	GTTAGAGAGAGAGAGAGAGAGAAA
AT2G01930	BBR-BPC	PeCML24	922	945	-	31.7031	2.4e-11	3.62e-07	GAGAGAGAGAGAGAGAAAGAGGTG
AT5G42520	BBR-BPC	PeCML24	923	943	+	31.4247	3.52e-11	5.42e-07	ACCTCTTTCTCTCTCTCTCTC
AT2G01930	BBR-BPC	PeCML24	930	953	-	30.4062	5.38e-11	6.5e-07	GTGTTAGAGAGAGAGAGAGAGAGA
AT4G38910	BBR-BPC	PeCML24	915	944	-	13.2785	7.43e-11	5.59e-07	AGAGAGAGAGAGAGAAAGAGGTGGAGAGTG
AT5G17430	AP2	PeCML9	845	864	+	22.0127	8.42e-11	5.09e-06	AAAAAAGAGAAAGAGAGAGA
AT2G01930	BBR-BPC	PeCML24	920	943	-	28.9375	1.34e-10	1.35e-06	GAGAGAGAGAGAGAAAGAGGTGGA
AT5G44210	ERF	PeCML25	294	314	-	28.2969	1.43e-10	8.73e-06	CGATGATGGTGGCGGCGGCGA
AT5G42520	BBR-BPC	PeCML23	929	949	+	29.1507	1.46e-10	1.8e-06	ACCTCTTTCTCTCTCTCTCTA
AT2G45660	MIKC_MADS	PeCML24	928	948	+	20.6667	1.7e-10	1.01e-05	TTTCTCTCTCTCTCTCTCTCT
AT5G42520	BBR-BPC	PeCML24	931	951	+	28.8493	1.79e-10	1.84e-06	CTCTCTCTCTCTCTCTCTAAC
AT1G53910	ERF	PeCML25	294	314	-	26.9062	2.12e-10	1.26e-05	CGATGATGGTGGCGGCGGCGA
AT5G64750	ERF	PeCML25	295	313	-	26.3438	2.8e-10	1.59e-05	GATGATGGTGGCGGCGGCG
AT2G01930	BBR-BPC	PeCML24	914	937	-	27.4688	3.24e-10	2.45e-06	GAGAGAGAAAGAGGTGGAGAGTGA
AT2G01930	BBR-BPC	PeCML23	920	943	-	27.4688	3.24e-10	2.45e-06	GAGAGAGAAAGAGGTGGAGAGTGA
AT1G72050	C2H2	PeCML22	289	307	-	26.7647	3.8e-10	7.16e-06	CCTCCTCCTCCTCCTTCTT
AT4G27950	ERF	PeCML25	294	314	+	27.4118	4.07e-10	2.43e-05	TCGCCGCCGCCACCATCATCG
AT4G34590	bZIP	PeCML1	57	71	+	25.25	4.25e-10	2.6e-05	GGCCACGTCAGCATC
AT2G04038	bZIP	PeCML1	58	71	+	25.7031	4.25e-10	2.67e-05	GCCACGTCAGCATC
AT4G38910	BBR-BPC	PeCML24	909	938	-	7.03797	4.63e-10	2.68e-06	AGAGAGAGAAAGAGGTGGAGAGTGAGTAAG
AT4G38910	BBR-BPC	PeCML23	915	944	-	7.03797	4.63e-10	2.68e-06	AGAGAGAGAAAGAGGTGGAGAGTGAGTAAG
AT2G01930	BBR-BPC	PeCML24	918	941	-	26.8438	4.66e-10	2.81e-06	GAGAGAGAGAGAAAGAGGTGGAGA
AT2G01930	BBR-BPC	PeCML23	924	947	-	26.8438	4.66e-10	2.81e-06	GAGAGAGAGAGAAAGAGGTGGAGA
AT1G72050	C2H2	PeCML22	298	316	-	26.4958	4.87e-10	7.16e-06	ACACCTCCTCCTCCTCCTC
AT3G62420	bZIP	PeCML1	57	71	-	25.2812	4.96e-10	2.95e-05	GATGCTGACGTGGCC
AT4G38910	BBR-BPC	PeCML23	925	954	-	6.6962	5.13e-10	2.68e-06	AGTGTTAGAGAGAGAGAGAAAGAGGTGGAG
AT4G38910	BBR-BPC	PeCML24	923	952	-	6.5443	5.34e-10	2.68e-06	TGTTAGAGAGAGAGAGAGAGAGAAAGAGGT
AT5G25390	ERF	PeCML22	294	314	-	27.1014	6.04e-10	3.55e-05	ACCTCCTCCTCCTCCTCCTCC
AT5G66940	Dof	PeCML25	731	759	+	21.25	8.98e-10	5.45e-05	TCTGTTTTTTTTTTTCCTTTTTTTTTTTT
AT5G17430	AP2	PeCML9	843	862	+	21.4684	9.04e-10	2.73e-05	AAAAAAAAGAGAAAGAGAGA
AT2G18160	bZIP	PeCML1	57	71	-	24.6719	9.17e-10	5.73e-05	GATGCTGACGTGGCC
AT5G15830	bZIP	PeCML1	57	71	-	24.0938	9.59e-10	5.87e-05	GATGCTGACGTGGCC
AT2G45660	MIKC_MADS	PeCML9	846	866	-	20.2029	9.87e-10	2.02e-05	TCTCTCTCTCTTTCTCTTTTT
AT5G51190	ERF	PeCML25	295	309	-	25.4375	1.01e-09	6.01e-05	ATGGTGGCGGCGGCG
AT2G45660	MIKC_MADS	PeCML24	924	944	+	20.1884	1.02e-09	2.02e-05	CCTCTTTCTCTCTCTCTCTCT
AT5G42520	BBR-BPC	PeCML24	935	955	+	25.8082	1.06e-09	9.02e-06	CTCTCTCTCTCTCTAACACTC
AT1G75390	bZIP	PeCML1	57	71	-	25	1.13e-09	7.04e-05	GATGCTGACGTGGCC
AT3G23240	ERF	PeCML25	291	318	+	25.4688	1.22e-09	5.39e-05	ATATCGCCGCCGCCACCATCATCGCTAC
AT2G40340	ERF	PeCML25	296	316	-	25.8382	1.23e-09	7.43e-05	AGCGATGATGGTGGCGGCGGC
AT5G42520	BBR-BPC	PeCML23	931	951	+	25.4795	1.27e-09	9.02e-06	CTCTTTCTCTCTCTCTCTAAC
AT5G13910	ERF	PeCML25	293	313	+	25.5781	1.28e-09	7.59e-05	ATCGCCGCCGCCACCATCATC
AT3G23220	ERF	PeCML25	294	308	-	25.4062	1.28e-09	7.37e-05	TGGTGGCGGCGGCGA
AT5G42520	BBR-BPC	PeCML24	933	953	+	25.411	1.32e-09	9.02e-06	CTCTCTCTCTCTCTCTAACAC
AT5G11260	bZIP	PeCML1	57	71	-	23.1406	1.37e-09	8.53e-05	GATGCTGACGTGGCC
AT5G25390	ERF	PeCML3	304	324	-	25.7536	1.5e-09	4.4e-05	TCCACCAGCACTGCCTCCGCC
AT1G69570	Dof	PeCML25	741	767	+	22	1.52e-09	9.32e-05	TTTTTCCTTTTTTTTTTTTTTTTCCTT
AT5G25190	ERF	PeCML25	293	311	-	25.0469	1.67e-09	9.88e-05	TGATGGTGGCGGCGGCGAT
AT5G42520	BBR-BPC	PeCML24	921	941	+	24.9452	1.71e-09	9.56e-06	CCACCTCTTTCTCTCTCTCTC
AT5G42520	BBR-BPC	PeCML23	927	947	+	24.9452	1.71e-09	9.56e-06	CCACCTCTTTCTCTCTCTCTC
AT5G02460	Dof	PeCML13	621	641	-	20.1406	1.74e-09	5.37e-05	GGAAAAGCAAAAAGAAAAAAA
AT5G02460	Dof	PeCML12	621	641	-	20.1406	1.74e-09	5.37e-05	GGAAAAGCAAAAAGAAAAAAA
AT2G01930	BBR-BPC	PeCML23	930	953	-	24.375	1.84e-09	9.87e-06	GTGTTAGAGAGAGAGAGAAAGAGG
AT3G23240	ERF	PeCML25	288	315	+	25.0312	1.92e-09	5.39e-05	ACAATATCGCCGCCGCCACCATCATCGC
AT4G38910	BBR-BPC	PeCML24	911	940	-	1.55696	2.09e-09	9e-06	AGAGAGAGAGAAAGAGGTGGAGAGTGAGTA
AT4G38910	BBR-BPC	PeCML23	917	946	-	1.55696	2.09e-09	9e-06	AGAGAGAGAGAAAGAGGTGGAGAGTGAGTA
AT2G01930	BBR-BPC	PeCML24	916	939	-	24.1094	2.13e-09	9.87e-06	GAGAGAGAGAAAGAGGTGGAGAGT
AT2G01930	BBR-BPC	PeCML23	922	945	-	24.1094	2.13e-09	9.87e-06	GAGAGAGAGAAAGAGGTGGAGAGT
AT2G45660	MIKC_MADS	PeCML24	926	946	+	19.9565	2.14e-09	3.18e-05	TCTTTCTCTCTCTCTCTCTCT
AT4G16150	CAMTA	PeCaM1	704	721	+	21.3906	2.23e-09	5.17e-05	CCGCGTAAGTTCCGCGTG
AT3G15210	ERF	PeCML25	294	308	+	24.4219	2.32e-09	0.000135	TCGCCGCCGCCACCA
AT4G16150	CAMTA	PeCML13	693	710	-	21.3281	2.52e-09	5.17e-05	GCGTGTGGATGCCGCGTG
AT4G16150	CAMTA	PeCML12	693	710	-	21.3281	2.52e-09	5.17e-05	GCGTGTGGATGCCGCGTG
AT4G38910	BBR-BPC	PeCML23	923	952	-	0.810127	2.56e-09	1.03e-05	TGTTAGAGAGAGAGAGAAAGAGGTGGAGAG
AT3G55370	Dof	PeCML25	743	763	+	20.0938	2.67e-09	0.000163	TTTCCTTTTTTTTTTTTTTTT
AT2G01930	BBR-BPC	PeCML9	849	872	+	23.625	2.77e-09	1.11e-05	AAGAGAAAGAGAGAGAGAAAAGAA
AT2G01930	BBR-BPC	PeCML23	926	949	-	23.4062	3.11e-09	1.11e-05	TAGAGAGAGAGAGAAAGAGGTGGA
AT2G01930	BBR-BPC	PeCML27	386	409	-	23.3906	3.14e-09	1.11e-05	CAGAGAGAGAGATGGAGAAAGTGG
AT2G01930	BBR-BPC	PeCML30	386	409	-	23.3906	3.14e-09	1.11e-05	CAGAGAGAGAGATGGAGAAAGTGG
AT5G25390	ERF	PeCML22	291	311	-	24.5652	3.23e-09	6.34e-05	TCCTCCTCCTCCTCCTCCTTC
AT2G40340	ERF	PeCML22	294	314	+	24.5147	3.54e-09	0.000107	GGAGGAGGAGGAGGAGGAGGT
AT2G45660	MIKC_MADS	PeCML9	844	864	-	19.7826	3.59e-09	3.68e-05	TCTCTCTCTTTCTCTTTTTTT
AT2G01930	BBR-BPC	PeCML9	843	866	+	23.0938	3.67e-09	1.23e-05	AAAAAAAAGAGAAAGAGAGAGAGA
AT2G45660	MIKC_MADS	PeCML9	842	862	-	19.7681	3.71e-09	3.68e-05	TCTCTCTTTCTCTTTTTTTTT
AT4G17490	ERF	PeCML25	291	311	+	24.7031	4.14e-09	0.000232	ATATCGCCGCCGCCACCATCA
AT2G01930	BBR-BPC	PeCML9	851	874	+	22.8281	4.22e-09	1.34e-05	GAGAAAGAGAGAGAGAAAAGAATA
AT2G36270	bZIP	PeCaM1	612	629	+	23.0625	4.46e-09	0.000272	GAGTGATGACGTGGCAGT
AT5G42520	BBR-BPC	PeCML24	919	939	+	22.8904	5.09e-09	2.41e-05	CTCCACCTCTTTCTCTCTCTC
AT5G42520	BBR-BPC	PeCML23	925	945	+	22.8904	5.09e-09	2.41e-05	CTCCACCTCTTTCTCTCTCTC
AT2G01930	BBR-BPC	PeCML23	928	951	-	22.4531	5.13e-09	1.55e-05	GTTAGAGAGAGAGAGAAAGAGGTG
AT1G22810	ERF	PeCML25	296	310	-	23.2031	5.13e-09	0.000317	GATGGTGGCGGCGGC
AT5G61600	ERF	PeCML25	289	307	+	24	5.27e-09	0.000313	CAATATCGCCGCCGCCACC
AT4G38910	BBR-BPC	PeCML30	387	416	-	-1.87342	5.31e-09	1.88e-05	AGGGACACAGAGAGAGAGATGGAGAAAGTG
AT4G38910	BBR-BPC	PeCML27	387	416	-	-1.87342	5.31e-09	1.88e-05	AGGGACACAGAGAGAGAGATGGAGAAAGTG
AT5G62940	Dof	PeCML25	741	761	-	18.4531	5.37e-09	0.000334	AAAAAAAAAAAAAAGGAAAAA
AT5G11260	bZIP	PeCaM1	613	627	+	22.5312	5.41e-09	0.000169	AGTGATGACGTGGCA
AT5G47230	ERF	PeCML25	294	308	+	23.7812	5.74e-09	0.000346	TCGCCGCCGCCACCA
AT1G72360	ERF	PeCML25	291	311	+	24.0625	5.77e-09	0.000348	ATATCGCCGCCGCCACCATCA
AT4G38910	BBR-BPC	PeCML23	929	958	-	-2.31646	5.9e-09	1.88e-05	GGGGAGTGTTAGAGAGAGAGAGAAAGAGGT
AT5G42520	BBR-BPC	PeCML23	935	955	+	22.5753	5.99e-09	2.64e-05	TTCTCTCTCTCTCTAACACTC
AT5G63090	LBD	PeCML22	294	314	-	23.7969	6.08e-09	0.000351	ACCTCCTCCTCCTCCTCCTCC
AT2G40340	ERF	PeCML25	293	313	-	23.8088	6.08e-09	0.000122	GATGATGGTGGCGGCGGCGAT
AT4G38910	BBR-BPC	PeCML27	399	428	-	-2.53165	6.26e-09	1.88e-05	ACATATAGTGATAGGGACACAGAGAGAGAG
AT4G38910	BBR-BPC	PeCML30	399	428	-	-2.53165	6.26e-09	1.88e-05	ACATATAGTGATAGGGACACAGAGAGAGAG
AT5G17430	AP2	PeCML19	34	53	+	20.6329	6.31e-09	0.000127	AAAAAAAAAGAAAAGAGAAA
AT2G01930	BBR-BPC	PeCML27	392	415	-	22.0469	6.32e-09	1.73e-05	GGGACACAGAGAGAGAGATGGAGA
AT2G01930	BBR-BPC	PeCML30	392	415	-	22.0469	6.32e-09	1.73e-05	GGGACACAGAGAGAGAGATGGAGA
AT5G25390	ERF	PeCML25	293	313	+	23.4493	6.5e-09	8.44e-05	ATCGCCGCCGCCACCATCATC
AT2G45660	MIKC_MADS	PeCML9	848	868	-	19.5507	6.56e-09	5.56e-05	TTTCTCTCTCTCTTTCTCTTT
AT2G01930	BBR-BPC	PeCML9	845	868	+	21.9688	6.58e-09	1.73e-05	AAAAAAGAGAAAGAGAGAGAGAAA
AT1G71450	ERF	PeCML25	292	311	+	23.1875	6.91e-09	0.000258	TATCGCCGCCGCCACCATCA
AT5G25390	ERF	PeCML25	296	316	+	23.2899	7.17e-09	8.44e-05	GCCGCCGCCACCATCATCGCT
AT5G38800	bZIP	PeCML1	58	69	+	25.0116	7.63e-09	0.000476	GCCACGTCAGCA
AT3G30530	bZIP	PeCML1	58	69	-	25.443	7.63e-09	0.000482	TGCTGACGTGGC
AT3G10800	bZIP	PeCaM1	613	627	+	21.0156	7.89e-09	0.000497	AGTGATGACGTGGCA
AT5G44210	ERF	PeCML25	297	317	-	23.4375	8.11e-09	0.000247	TAGCGATGATGGTGGCGGCGG
AT2G01930	BBR-BPC	PeCML24	692	715	+	21.5156	8.28e-09	2e-05	CAAAAAGAGAGAGGGAGAGAGATG
AT2G01930	BBR-BPC	PeCML23	698	721	+	21.5156	8.28e-09	2e-05	CAAAAAGAGAGAGGGAGAGAGATG
AT4G38910	BBR-BPC	PeCML9	836	865	+	-3.77215	8.5e-09	2.44e-05	AGAGCAAAAAAAAAAGAGAAAGAGAGAGAG
AT1G71450	ERF	PeCML25	295	314	+	22.9219	8.62e-09	0.000258	CGCCGCCGCCACCATCATCG
AT4G38910	BBR-BPC	PeCML29	182	211	+	-4.06329	9.13e-09	2.44e-05	AGATAAACAGAGAAAAAGAAAGAGAAATCG
AT5G13910	ERF	PeCML25	296	316	+	23.2656	9.33e-09	0.000278	GCCGCCGCCACCATCATCGCT
AT2G45660	MIKC_MADS	PeCML9	852	872	-	19.4058	9.33e-09	6.36e-05	TTCTTTTCTCTCTCTCTTTCT
AT5G42520	BBR-BPC	PeCML24	694	714	-	21.6301	9.61e-09	3.7e-05	ATCTCTCTCCCTCTCTCTTTT
AT5G42520	BBR-BPC	PeCML23	700	720	-	21.6301	9.61e-09	3.7e-05	ATCTCTCTCCCTCTCTCTTTT
AT2G45660	MIKC_MADS	PeCML9	850	870	-	19.3913	9.64e-09	6.36e-05	CTTTTCTCTCTCTCTTTCTCT
AT4G38910	BBR-BPC	PeCML27	391	420	-	-4.35443	9.71e-09	2.44e-05	TGATAGGGACACAGAGAGAGAGATGGAGAA
AT4G38910	BBR-BPC	PeCML30	391	420	-	-4.35443	9.71e-09	2.44e-05	TGATAGGGACACAGAGAGAGAGATGGAGAA
AT2G40340	ERF	PeCML25	299	319	-	23.1618	9.84e-09	0.000148	GGTAGCGATGATGGTGGCGGC
AT2G01930	BBR-BPC	PeCML30	388	411	-	21.1719	9.85e-09	2.14e-05	CACAGAGAGAGAGATGGAGAAAGT
AT2G01930	BBR-BPC	PeCML27	388	411	-	21.1719	9.85e-09	2.14e-05	CACAGAGAGAGAGATGGAGAAAGT
AT5G66940	Dof	PeCML12	619	647	+	19.875	9.92e-09	0.000201	CCTTTTTTTCTTTTTGCTTTTCCTTCACA
AT5G66940	Dof	PeCML13	619	647	+	19.875	9.92e-09	0.000201	CCTTTTTTTCTTTTTGCTTTTCCTTCACA
AT2G01930	BBR-BPC	PeCML24	932	955	-	21.1562	9.93e-09	2.14e-05	GAGTGTTAGAGAGAGAGAGAGAGA
AT4G34410	ERF	PeCML25	295	309	-	21.9844	1.11e-08	0.00067	ATGGTGGCGGCGGCG
AT5G42520	BBR-BPC	PeCML9	849	869	-	21.3151	1.12e-08	4.07e-05	TTTTCTCTCTCTCTTTCTCTT
AT5G02460	Dof	PeCML25	733	753	-	19.2344	1.29e-08	0.000266	AAAAAAGGAAAAAAAAAAACA
AT4G27950	ERF	PeCML25	297	317	+	22.7941	1.34e-08	0.000402	CCGCCGCCACCATCATCGCTA
AT1G75390	bZIP	PeCaM1	613	627	+	22.9375	1.37e-08	0.000427	AGTGATGACGTGGCA
AT1G03800	ERF	PeCML25	287	307	+	22.7812	1.38e-08	0.000308	GACAATATCGCCGCCGCCACC
AT4G38910	BBR-BPC	PeCML30	393	422	-	-5.78481	1.39e-08	3.23e-05	AGTGATAGGGACACAGAGAGAGAGATGGAG
AT4G38910	BBR-BPC	PeCML27	393	422	-	-5.78481	1.39e-08	3.23e-05	AGTGATAGGGACACAGAGAGAGAGATGGAG
AT5G15830	bZIP	PeCaM1	613	627	+	22.3438	1.41e-08	0.000432	AGTGATGACGTGGCA
AT1G72050	C2H2	PeCML22	283	301	-	22.437	1.42e-08	0.000167	CCTCCTCCTTCTTCTTCTC
AT2G01930	BBR-BPC	PeCML29	183	206	+	20.375	1.47e-08	2.97e-05	GATAAACAGAGAAAAAGAAAGAGA
AT2G01930	BBR-BPC	PeCML9	847	870	+	20.3594	1.48e-08	2.97e-05	AAAAGAGAAAGAGAGAGAGAAAAG
AT5G42520	BBR-BPC	PeCML9	845	865	-	20.726	1.49e-08	5.11e-05	CTCTCTCTCTTTCTCTTTTTT
AT1G03800	ERF	PeCML30	762	782	-	22.6406	1.54e-08	0.000308	GTCACCTTCCTCGCCGCCTCC
AT1G03800	ERF	PeCML27	762	782	-	22.6406	1.54e-08	0.000308	GTCACCTTCCTCGCCGCCTCC
AT5G02320	MYB	PeCML15	635	649	-	18.7656	1.56e-08	0.000986	GAAATATGACCGTTG
AT2G01930	BBR-BPC	PeCML30	390	413	-	20.2188	1.58e-08	2.99e-05	GACACAGAGAGAGAGATGGAGAAA
AT2G01930	BBR-BPC	PeCML27	390	413	-	20.2188	1.58e-08	2.99e-05	GACACAGAGAGAGAGATGGAGAAA
AT2G44840	ERF	PeCML25	295	309	+	21.7344	1.66e-08	0.000995	CGCCGCCGCCACCAT
AT5G25390	ERF	PeCML22	297	317	-	21.8841	1.67e-08	0.000164	AACACCTCCTCCTCCTCCTCC
AT5G63090	LBD	PeCML22	291	311	-	22.375	1.68e-08	0.000476	TCCTCCTCCTCCTCCTCCTTC
AT3G62420	bZIP	PeCaM1	613	627	+	22.5469	1.76e-08	0.000521	AGTGATGACGTGGCA
AT1G22810	ERF	PeCML25	293	307	-	22	1.76e-08	0.000542	GGTGGCGGCGGCGAT
AT5G18450	ERF	PeCML25	296	310	-	22.1562	1.78e-08	0.00109	GATGGTGGCGGCGGC
AT1G72360	ERF	PeCML25	294	314	+	22.6719	1.79e-08	0.000539	TCGCCGCCGCCACCATCATCG
AT5G07310	ERF	PeCML25	297	311	+	22.1719	1.83e-08	0.000574	CCGCCGCCACCATCA
AT4G34590	bZIP	PeCaM1	613	627	-	22.4844	1.84e-08	0.00056	TGCCACGTCATCACT
AT5G07310	ERF	PeCML25	294	308	+	22.125	1.89e-08	0.000574	TCGCCGCCGCCACCA
AT1G51700	Dof	PeCML25	738	758	-	17.5625	1.9e-08	0.00116	AAAAAAAAAAAGGAAAAAAAA
AT3G50410	Dof	PeCML25	732	752	+	17.5312	1.9e-08	0.000795	CTGTTTTTTTTTTTCCTTTTT
AT1G72050	C2H2	PeCML22	286	304	-	22.042	1.91e-08	0.000187	CCTCCTCCTCCTTCTTCTT
AT2G46270	bZIP	PeCML1	57	71	+	22.0781	2e-08	0.000668	GGCCACGTCAGCATC
AT5G61600	ERF	PeCML27	762	780	-	22.3281	2.01e-08	0.000398	CACCTTCCTCGCCGCCTCC
AT5G61600	ERF	PeCML30	762	780	-	22.3281	2.01e-08	0.000398	CACCTTCCTCGCCGCCTCC
AT5G47220	ERF	PeCML25	288	308	+	22.2969	2.02e-08	0.00114	ACAATATCGCCGCCGCCACCA
AT5G65130	ERF	PeCML25	294	308	+	22.2188	2.03e-08	0.00123	TCGCCGCCGCCACCA
AT2G46270	bZIP	PeCaM1	613	627	-	22.0312	2.2e-08	0.000668	TGCCACGTCATCACT
AT1G71450	ERF	PeCML3	300	319	-	21.7344	2.25e-08	0.000449	CAGCACTGCCTCCGCCTCCA
AT2G18160	bZIP	PeCaM1	613	627	+	22.1562	2.26e-08	0.000706	AGTGATGACGTGGCA
AT5G28770	bZIP	PeCML1	58	69	-	18.6064	2.3e-08	0.0013	TGCTGACGTGGC
AT5G25390	ERF	PeCML25	299	319	+	21.3333	2.31e-08	0.000194	GCCGCCACCATCATCGCTACC
AT4G38910	BBR-BPC	PeCML23	927	956	-	-7.96203	2.41e-08	5.38e-05	GGAGTGTTAGAGAGAGAGAGAAAGAGGTGG
AT5G63090	LBD	PeCML3	304	324	-	21.8125	2.47e-08	0.000476	TCCACCAGCACTGCCTCCGCC
AT1G53170	ERF	PeCML25	293	307	+	21.875	2.58e-08	0.00153	ATCGCCGCCGCCACC
AT1G64620	Dof	PeCML25	741	759	-	16.7344	2.6e-08	0.00163	AAAAAAAAAAAAGGAAAAA
AT2G33710	ERF	PeCML25	294	308	+	21.9688	2.62e-08	0.00149	TCGCCGCCGCCACCA
AT2G31230	ERF	PeCML25	292	306	+	22.0156	2.63e-08	0.0016	TATCGCCGCCGCCAC
AT5G17430	AP2	PeCML9	841	860	+	19.7595	2.7e-08	0.000284	AAAAAAAAAAGAGAAAGAGA
AT1G68550	ERF	PeCML25	294	308	+	21.8906	2.72e-08	0.00161	TCGCCGCCGCCACCA
AT5G25190	ERF	PeCML25	296	314	-	21.8125	2.75e-08	0.000815	CGATGATGGTGGCGGCGGC
AT2G40340	ERF	PeCML22	291	311	+	21.7206	2.75e-08	0.000332	GAAGGAGGAGGAGGAGGAGGA
AT5G17430	AP2	PeCML9	849	868	+	19.7468	2.78e-08	0.000284	AAGAGAAAGAGAGAGAGAAA
AT1G28370	ERF	PeCML25	294	308	+	21.8281	2.85e-08	0.00166	TCGCCGCCGCCACCA
AT4G27950	ERF	PeCML22	293	313	-	21.6618	2.87e-08	0.000573	CCTCCTCCTCCTCCTCCTCCT
AT4G17490	ERF	PeCML25	294	314	+	22.0625	2.89e-08	0.000809	TCGCCGCCGCCACCATCATCG
AT2G01930	BBR-BPC	PeCML30	398	421	-	18.9844	2.89e-08	5.14e-05	GTGATAGGGACACAGAGAGAGAGA
AT2G01930	BBR-BPC	PeCML27	398	421	-	18.9844	2.89e-08	5.14e-05	GTGATAGGGACACAGAGAGAGAGA
AT3G04030	G2-like	PeCML26	950	963	-	16.2969	2.9e-08	0.00183	AAGGGAATCTTCTC
AT1G32150	bZIP	PeCML1	57	71	+	21	2.91e-08	0.00148	GGCCACGTCAGCATC
AT5G42520	BBR-BPC	PeCML30	387	407	+	19.2466	3.02e-08	9.32e-05	CACTTTCTCCATCTCTCTCTC
AT5G42520	BBR-BPC	PeCML27	387	407	+	19.2466	3.02e-08	9.32e-05	CACTTTCTCCATCTCTCTCTC
AT1G03800	ERF	PeCML3	301	321	-	21.7812	3.03e-08	0.000453	ACCAGCACTGCCTCCGCCTCC
AT1G71450	ERF	PeCML22	296	315	-	21.3125	3.13e-08	0.000468	CACCTCCTCCTCCTCCTCCT
AT1G46768	ERF	PeCML25	294	306	-	20.3281	3.14e-08	0.00187	GTGGCGGCGGCGA
AT4G38910	BBR-BPC	PeCML9	846	875	+	-9.11392	3.19e-08	6.85e-05	AAAAAGAGAAAGAGAGAGAGAAAAGAATAT
AT1G29160	Dof	PeCML25	741	761	-	17.9219	3.22e-08	0.002	AAAAAAAAAAAAAAGGAAAAA
AT2G45660	MIKC_MADS	PeCML29	188	208	-	18.8261	3.24e-08	0.000192	TTTCTCTTTCTTTTTCTCTGT
AT5G42520	BBR-BPC	PeCML23	933	953	+	19.0959	3.25e-08	9.52e-05	CTTTCTCTCTCTCTCTAACAC
AT4G38000	Dof	PeCML25	737	764	+	19.25	3.26e-08	0.000889	TTTTTTTTTCCTTTTTTTTTTTTTTTTC
AT4G38910	BBR-BPC	PeCML30	401	430	-	-9.51899	3.52e-08	7.07e-05	AAACATATAGTGATAGGGACACAGAGAGAG
AT4G38910	BBR-BPC	PeCML27	401	430	-	-9.51899	3.52e-08	7.07e-05	AAACATATAGTGATAGGGACACAGAGAGAG
AT5G63090	LBD	PeCML3	301	321	-	21.2656	3.57e-08	0.000517	ACCAGCACTGCCTCCGCCTCC
AT2G01930	BBR-BPC	PeCML24	690	713	+	18.5156	3.62e-08	6.07e-05	TCCAAAAAGAGAGAGGGAGAGAGA
AT2G01930	BBR-BPC	PeCML23	696	719	+	18.5156	3.62e-08	6.07e-05	TCCAAAAAGAGAGAGGGAGAGAGA
AT5G42520	BBR-BPC	PeCML9	851	871	-	18.8493	3.63e-08	0.000102	TCTTTTCTCTCTCTCTTTCTC
AT4G31060	ERF	PeCML25	297	316	+	20.875	3.65e-08	0.00216	CCGCCGCCACCATCATCGCT
AT2G28810	Dof	PeCML25	733	753	+	17.9375	3.73e-08	0.00231	TGTTTTTTTTTTTCCTTTTTT
AT5G17430	AP2	PeCML4	2	21	-	19.5443	3.76e-08	0.000284	CAGAAAGAAAAGAAGAGAAA
AT5G17430	AP2	PeCML24	694	713	+	19.5443	3.76e-08	0.000284	AAAAGAGAGAGGGAGAGAGA
AT5G17430	AP2	PeCML23	700	719	+	19.5443	3.76e-08	0.000284	AAAAGAGAGAGGGAGAGAGA
AT5G47220	ERF	PeCML3	300	320	-	21.4531	3.81e-08	0.00114	CCAGCACTGCCTCCGCCTCCA
AT3G50410	Dof	PeCML13	620	640	+	17.2031	3.86e-08	0.000795	CTTTTTTTCTTTTTGCTTTTC
AT3G50410	Dof	PeCML12	620	640	+	17.2031	3.86e-08	0.000795	CTTTTTTTCTTTTTGCTTTTC
AT4G38910	BBR-BPC	PeCML9	838	867	+	-9.96203	3.86e-08	7.5e-05	AGCAAAAAAAAAAGAGAAAGAGAGAGAGAA
AT2G04038	bZIP	PeCaM1	613	626	-	21.8906	3.87e-08	0.00122	GCCACGTCATCACT
AT3G20310	ERF	PeCML3	300	320	-	21.1406	4.05e-08	0.00158	CCAGCACTGCCTCCGCCTCCA
AT2G01930	BBR-BPC	PeCML9	841	864	+	18.2188	4.17e-08	6.5e-05	AAAAAAAAAAGAGAAAGAGAGAGA
AT2G01930	BBR-BPC	PeCML24	912	935	-	18.2031	4.2e-08	6.5e-05	GAGAGAAAGAGGTGGAGAGTGAGT
AT2G01930	BBR-BPC	PeCML23	918	941	-	18.2031	4.2e-08	6.5e-05	GAGAGAAAGAGGTGGAGAGTGAGT
AT1G28160	ERF	PeCML25	291	305	-	21.3906	4.33e-08	0.00254	TGGCGGCGGCGATAT
AT1G71450	ERF	PeCML22	293	312	-	20.8438	4.49e-08	0.000538	CTCCTCCTCCTCCTCCTCCT
AT3G08500	MYB	PeCML19	604	614	-	18.5781	4.59e-08	0.00284	GCGGTTGGTGG
AT4G38910	BBR-BPC	PeCML23	921	950	-	-10.7342	4.64e-08	8.73e-05	TTAGAGAGAGAGAGAAAGAGGTGGAGAGTG
AT1G32150	bZIP	PeCaM1	613	627	-	20.6406	4.73e-08	0.00148	TGCCACGTCATCACT
AT5G17430	AP2	PeCML28	343	362	+	19.3797	4.77e-08	0.000297	AATGAAAAAGAGGAGAGAAA
AT4G38910	BBR-BPC	PeCML24	921	950	-	-10.9747	4.87e-08	8.88e-05	TTAGAGAGAGAGAGAGAGAGAAAGAGGTGG
AT4G38000	Dof	PeCML13	614	641	+	18.9375	4.87e-08	0.000889	TTGTCCCTTTTTTTCTTTTTGCTTTTCC
AT5G17430	AP2	PeCML9	847	866	+	19.3544	4.91e-08	0.000297	AAAAGAGAAAGAGAGAGAGA
AT3G30530	bZIP	PeCaM1	615	626	+	21.8481	4.93e-08	0.00156	TGATGACGTGGC
AT1G67260	TCP	PeCML10	723	752	+	21.2152	4.94e-08	0.0026	GGTGGGCCCTCCTTCACCTCCACTAATTCC
AT5G61600	ERF	PeCML25	292	310	+	21.0938	5e-08	0.000742	TATCGCCGCCGCCACCATC
AT5G42520	BBR-BPC	PeCML24	692	712	-	18.137	5.03e-08	0.000129	CTCTCTCCCTCTCTCTTTTTG
AT5G42520	BBR-BPC	PeCML23	698	718	-	18.137	5.03e-08	0.000129	CTCTCTCCCTCTCTCTTTTTG
AT5G38800	bZIP	PeCaM1	615	626	-	21.4535	5.32e-08	0.00166	GCCACGTCATCA
AT5G18450	ERF	PeCML25	293	307	-	20.8594	5.36e-08	0.00164	GGTGGCGGCGGCGAT
AT1G43160	ERF	PeCML25	294	308	-	20.9688	5.47e-08	0.00223	TGGTGGCGGCGGCGA
AT5G17430	AP2	PeCML24	928	947	-	19.2785	5.48e-08	0.000301	GAGAGAGAGAGAGAGAGAAA
AT5G51190	ERF	PeCML25	292	306	-	21.25	5.5e-08	0.00164	GTGGCGGCGGCGATA
AT1G77640	ERF	PeCML20	144	164	+	20.75	5.52e-08	0.00328	GGAAGCATGTGTGGCGGTGGA
AT5G67000	ERF	PeCML25	294	308	-	19.6438	5.55e-08	0.00328	TGGTGGCGGCGGCGA
AT2G01930	BBR-BPC	PeCML23	932	955	-	17.5781	5.63e-08	8.4e-05	GAGTGTTAGAGAGAGAGAGAAAGA
AT4G32730	MYB	PeCML15	634	648	-	17.6094	5.69e-08	0.00359	AAATATGACCGTTGA
AT2G01930	BBR-BPC	PeCML24	934	957	-	17.5469	5.71e-08	8.4e-05	GGGAGTGTTAGAGAGAGAGAGAGA
AT1G49720	bZIP	PeCML1	50	68	-	21	5.91e-08	0.00334	GCTGACGTGGCCCAAGCCG
AT3G20310	ERF	PeCML3	303	323	-	20.6406	5.92e-08	0.00158	CCACCAGCACTGCCTCCGCCT
AT2G45660	MIKC_MADS	PeCML25	743	763	+	18.4928	6.01e-08	0.000325	TTTCCTTTTTTTTTTTTTTTT
AT5G17430	AP2	PeCML19	32	51	+	19.2025	6.07e-08	0.000306	GAAAAAAAAAAGAAAAGAGA
AT4G18450	ERF	PeCML25	290	306	-	20.9375	6.16e-08	0.00238	GTGGCGGCGGCGATATT
AT1G50640	ERF	PeCML25	294	308	-	20.875	6.17e-08	0.00198	TGGTGGCGGCGGCGA
AT2G01570	GRAS	PeCML24	924	943	-	18.6286	6.22e-08	0.00266	GAGAGAGAGAGAGAAAGAGG
AT1G69570	Dof	PeCML13	614	640	+	19.1562	6.26e-08	0.00133	TTGTCCCTTTTTTTCTTTTTGCTTTTC
AT4G38910	BBR-BPC	PeCML30	397	426	-	-12.1139	6.39e-08	0.00011	ATATAGTGATAGGGACACAGAGAGAGAGAT
AT4G38910	BBR-BPC	PeCML27	397	426	-	-12.1139	6.39e-08	0.00011	ATATAGTGATAGGGACACAGAGAGAGAGAT
AT3G56850	bZIP	PeCaM1	613	627	+	20.8281	6.48e-08	0.00406	AGTGATGACGTGGCA
AT1G69570	Dof	PeCML19	28	54	-	19.125	6.49e-08	0.00133	TTTTCTCTTTTCTTTTTTTTTTCAATT
AT1G72050	C2H2	PeCML8	139	157	+	20.3697	6.51e-08	0.000546	CTTTCTTTTCTTCCTCCTC
AT4G38000	Dof	PeCML9	833	860	-	18.7031	6.51e-08	0.000889	TCTCTTTCTCTTTTTTTTTTGCTCTTTC
AT4G38000	Dof	PeCML9	845	872	-	18.7031	6.51e-08	0.000889	TTCTTTTCTCTCTCTCTTTCTCTTTTTT
AT1G28370	ERF	PeCML25	291	305	+	20.7656	6.72e-08	0.00195	ATATCGCCGCCGCCA
AT1G50640	ERF	PeCML25	291	305	-	20.75	6.79e-08	0.00198	TGGCGGCGGCGATAT
AT5G17430	AP2	PeCML19	813	832	-	19.1139	6.82e-08	0.000317	GAGGAAAAAAGAAAAAGAAA
AT5G11510	MYB	PeCML15	634	648	-	17.8281	6.95e-08	0.00438	AAATATGACCGTTGA
AT3G45610	Dof	PeCML11	896	914	+	17.1094	6.99e-08	0.00436	ATTCCTTTTTCCCTTCTTC
AT5G42520	BBR-BPC	PeCML24	696	716	-	17.3699	7.08e-08	0.000168	CCATCTCTCTCCCTCTCTCTT
AT5G42520	BBR-BPC	PeCML23	702	722	-	17.3699	7.08e-08	0.000168	CCATCTCTCTCCCTCTCTCTT
AT4G38910	BBR-BPC	PeCML30	389	418	-	-12.7595	7.46e-08	0.000121	ATAGGGACACAGAGAGAGAGATGGAGAAAG
AT4G38910	BBR-BPC	PeCML27	389	418	-	-12.7595	7.46e-08	0.000121	ATAGGGACACAGAGAGAGAGATGGAGAAAG
AT3G23250	MYB	PeCML4	112	132	-	18.7812	7.52e-08	0.0046	GCTCGGCTTATCCACCAACCA
AT2G33710	ERF	PeCML25	291	305	+	20.625	7.65e-08	0.00217	ATATCGCCGCCGCCA
AT5G25390	ERF	PeCML22	288	308	-	19.1884	7.79e-08	0.000573	TCCTCCTCCTCCTCCTTCTTC
AT1G43160	ERF	PeCML25	291	305	-	20.5	7.81e-08	0.00223	TGGCGGCGGCGATAT
AT3G20310	ERF	PeCML25	285	305	+	20.2656	7.81e-08	0.00158	TTGACAATATCGCCGCCGCCA
AT3G28910	MYB	PeCML2	556	570	+	18.9219	7.83e-08	0.00484	GCACCAACTGCCACC
AT5G65130	ERF	PeCML25	297	311	+	20.4531	7.84e-08	0.00236	CCGCCGCCACCATCA
AT5G18560	ERF	PeCML25	291	305	+	20.6406	7.91e-08	0.00429	ATATCGCCGCCGCCA
AT4G17490	ERF	PeCML25	288	308	+	20.4531	8e-08	0.00149	ACAATATCGCCGCCGCCACCA
AT2G45660	MIKC_MADS	PeCML9	840	860	-	18.3188	8.1e-08	0.00037	TCTCTTTCTCTTTTTTTTTTG
AT2G45660	MIKC_MADS	PeCML25	741	761	+	18.3188	8.1e-08	0.00037	TTTTTCCTTTTTTTTTTTTTT
AT4G38000	Dof	PeCML25	735	762	+	18.5156	8.18e-08	0.000889	TTTTTTTTTTTCCTTTTTTTTTTTTTTT
AT1G71450	ERF	PeCML3	303	322	-	20.0156	8.36e-08	0.000732	CACCAGCACTGCCTCCGCCT
AT1G51700	Dof	PeCML13	619	639	-	16.8125	8.37e-08	0.00171	AAAAGCAAAAAGAAAAAAAGG
AT1G51700	Dof	PeCML12	619	639	-	16.8125	8.37e-08	0.00171	AAAAGCAAAAAGAAAAAAAGG
AT3G57600	ERF	PeCML25	294	304	+	20.75	8.44e-08	0.00512	TCGCCGCCGCC
AT1G71450	ERF	PeCML25	289	308	+	19.9844	8.56e-08	0.000732	CAATATCGCCGCCGCCACCA
AT4G21030	Dof	PeCML21	485	503	+	17.75	8.73e-08	0.0053	ATAACAAAAAGGCAAAACA
AT5G47220	ERF	PeCML25	291	311	+	20.25	8.94e-08	0.00175	ATATCGCCGCCGCCACCATCA
AT1G49480	B3	PeCML25	750	764	-	18.3529	9.26e-08	0.00405	GAAAAAAAAAAAAAA
AT5G47230	ERF	PeCML3	300	314	-	20.125	9.36e-08	0.00151	CTGCCTCCGCCTCCA
AT5G17430	AP2	PeCML9	851	870	+	18.8608	9.39e-08	0.000405	GAGAAAGAGAGAGAGAAAAG
AT4G15090	FAR1	PeCML30	798	812	+	20.3281	9.46e-08	0.00274	ACACCACGCGCTTCC
AT4G15090	FAR1	PeCML27	798	812	+	20.3281	9.46e-08	0.00274	ACACCACGCGCTTCC
AT4G38910	BBR-BPC	PeCML9	834	863	+	-13.7975	9.53e-08	0.000149	AAAGAGCAAAAAAAAAAGAGAAAGAGAGAG
AT1G65620	LBD	PeCML22	293	313	-	20	9.56e-08	0.00555	CCTCCTCCTCCTCCTCCTCCT
AT5G47230	ERF	PeCML25	291	305	+	20.0938	9.56e-08	0.00151	ATATCGCCGCCGCCA
AT2G45660	MIKC_MADS	PeCML25	735	755	+	18.2174	9.57e-08	0.000406	TTTTTTTTTTTCCTTTTTTTT
AT4G38910	BBR-BPC	PeCML9	842	871	+	-13.8861	9.68e-08	0.000149	AAAAAAAAAGAGAAAGAGAGAGAGAAAAGA
AT5G47230	ERF	PeCML25	297	311	+	20.0312	1e-07	0.00151	CCGCCGCCACCATCA
AT4G38000	Dof	PeCML25	726	753	+	18.3438	1.01e-07	0.000889	GTCGTTCTGTTTTTTTTTTTCCTTTTTT
AT4G38000	Dof	PeCML25	736	763	+	18.3281	1.02e-07	0.000889	TTTTTTTTTTCCTTTTTTTTTTTTTTTT
AT5G43410	ERF	PeCML25	297	306	+	17.0602	1.05e-07	0.00584	CCGCCGCCAC
AT5G62940	Dof	PeCML13	622	642	-	16.9531	1.09e-07	0.00226	AGGAAAAGCAAAAAGAAAAAA
AT5G62940	Dof	PeCML12	622	642	-	16.9531	1.09e-07	0.00226	AGGAAAAGCAAAAAGAAAAAA
AT4G38910	BBR-BPC	PeCML30	385	414	-	-14.3924	1.1e-07	0.000161	GGACACAGAGAGAGAGATGGAGAAAGTGGT
AT4G38910	BBR-BPC	PeCML27	385	414	-	-14.3924	1.1e-07	0.000161	GGACACAGAGAGAGAGATGGAGAAAGTGGT
AT1G44830	ERF	PeCML25	297	311	+	20.1562	1.1e-07	0.00452	CCGCCGCCACCATCA
AT2G36270	bZIP	PeCML1	55	72	-	20.4375	1.11e-07	0.00338	TGATGCTGACGTGGCCCA
AT1G36060	ERF	PeCML25	294	307	-	19.3125	1.11e-07	0.00656	GGTGGCGGCGGCGA
AT2G35530	bZIP	PeCaM1	613	627	+	20.4062	1.12e-07	0.00674	AGTGATGACGTGGCA
AT2G28810	Dof	PeCML13	621	641	+	17.2812	1.14e-07	0.00234	TTTTTTTCTTTTTGCTTTTCC
AT2G28810	Dof	PeCML12	621	641	+	17.2812	1.14e-07	0.00234	TTTTTTTCTTTTTGCTTTTCC
AT1G75490	ERF	PeCML20	155	169	-	19.9062	1.15e-07	0.00331	GCCCTTCCACCGCCA
AT5G64750	ERF	PeCML25	298	316	-	19.9062	1.16e-07	0.00331	AGCGATGATGGTGGCGGCG
AT3G20310	ERF	PeCML22	293	313	-	19.7188	1.16e-07	0.00171	CCTCCTCCTCCTCCTCCTCCT
AT5G49300	GATA	PeCML22	524	550	-	14.5402	1.19e-07	0.00738	CATCAACATCAACATCAACATCAACAC
AT4G16750	ERF	PeCML25	292	306	+	19.1406	1.2e-07	0.00415	TATCGCCGCCGCCAC
AT2G45660	MIKC_MADS	PeCML24	691	711	-	18.0725	1.21e-07	0.000441	TCTCTCCCTCTCTCTTTTTGG
AT2G45660	MIKC_MADS	PeCML23	697	717	-	18.0725	1.21e-07	0.000441	TCTCTCCCTCTCTCTTTTTGG
AT4G38910	BBR-BPC	PeCML9	840	869	+	-14.8481	1.21e-07	0.000173	CAAAAAAAAAAGAGAAAGAGAGAGAGAAAA
AT3G11020	ERF	PeCML20	149	169	+	19.3594	1.21e-07	0.00723	CATGTGTGGCGGTGGAAGGGC
AT3G50260	ERF	PeCML20	155	169	-	19.5938	1.23e-07	0.00742	GCCCTTCCACCGCCA
AT2G01930	BBR-BPC	PeCML24	694	717	+	15.8281	1.25e-07	0.000175	AAAAGAGAGAGGGAGAGAGATGGC
AT2G01930	BBR-BPC	PeCML23	700	723	+	15.8281	1.25e-07	0.000175	AAAAGAGAGAGGGAGAGAGATGGC
AT2G45660	MIKC_MADS	PeCML25	742	762	+	18.0435	1.26e-07	0.000441	TTTTCCTTTTTTTTTTTTTTT
AT4G18450	ERF	PeCML25	293	309	-	19.7969	1.29e-07	0.00238	ATGGTGGCGGCGGCGAT
AT2G01570	GRAS	PeCML24	926	945	-	18.0571	1.3e-07	0.00266	GAGAGAGAGAGAGAGAAAGA
AT1G29160	Dof	PeCML13	614	634	-	17.0781	1.31e-07	0.00406	CAAAAAGAAAAAAAGGGACAA
AT5G66940	Dof	PeCML9	839	867	-	18.0312	1.32e-07	0.00185	TTCTCTCTCTCTTTCTCTTTTTTTTTTGC
AT2G01570	GRAS	PeCML9	851	870	+	18.0286	1.34e-07	0.00266	GAGAAAGAGAGAGAGAAAAG
AT5G17430	AP2	PeCML24	930	949	-	18.557	1.36e-07	0.000549	TAGAGAGAGAGAGAGAGAGA
AT1G69570	Dof	PeCML9	831	857	-	18.4531	1.37e-07	0.00171	CTTTCTCTTTTTTTTTTGCTCTTTCAT
AT3G23220	ERF	PeCML25	297	311	-	19.7969	1.37e-07	0.00397	TGATGGTGGCGGCGG
AT4G16750	ERF	PeCML20	154	168	-	19.0156	1.38e-07	0.00415	CCCTTCCACCGCCAC
AT4G31060	ERF	PeCML20	144	163	-	19.5938	1.38e-07	0.00409	CCACCGCCACACATGCTTCC
AT1G69570	Dof	PeCML26	972	998	-	18.4375	1.4e-07	0.00171	TATTCTCTTTTTGTTTTATTTTGTTTT
AT4G38000	Dof	PeCML25	734	761	+	18.0625	1.4e-07	0.000996	GTTTTTTTTTTTCCTTTTTTTTTTTTTT
AT2G40220	ERF	PeCML25	295	304	+	18.1744	1.4e-07	0.00783	CGCCGCCGCC
AT5G18560	ERF	PeCML25	294	308	+	19.9062	1.41e-07	0.00429	TCGCCGCCGCCACCA
AT2G31230	ERF	PeCML25	295	309	+	19.875	1.42e-07	0.00387	CGCCGCCGCCACCAT
AT1G75490	ERF	PeCML25	297	311	+	19.6406	1.44e-07	0.00331	CCGCCGCCACCATCA
AT3G12730	G2-like	PeCML26	951	964	-	18.7945	1.44e-07	0.00909	AAAGGGAATCTTCT
AT5G47220	ERF	PeCML27	761	781	-	19.5156	1.46e-07	0.00175	TCACCTTCCTCGCCGCCTCCC
AT5G47220	ERF	PeCML30	761	781	-	19.5156	1.46e-07	0.00175	TCACCTTCCTCGCCGCCTCCC
AT3G20310	ERF	PeCML25	288	308	+	19.3906	1.47e-07	0.00171	ACAATATCGCCGCCGCCACCA
AT4G38910	BBR-BPC	PeCML29	180	209	+	-15.7215	1.47e-07	0.000206	AAAGATAAACAGAGAAAAAGAAAGAGAAAT
AT2G45660	MIKC_MADS	PeCML25	746	766	+	17.942	1.48e-07	0.000487	CCTTTTTTTTTTTTTTTTCCT
AT4G38000	Dof	PeCML25	732	759	+	18.0156	1.48e-07	0.000996	CTGTTTTTTTTTTTCCTTTTTTTTTTTT
AT1G44830	ERF	PeCML20	155	169	-	19.7031	1.5e-07	0.00452	GCCCTTCCACCGCCA
AT1G03800	ERF	PeCML25	284	304	+	19.5312	1.51e-07	0.00182	GTTGACAATATCGCCGCCGCC
AT4G38910	BBR-BPC	PeCML9	832	861	+	-15.8987	1.52e-07	0.000208	TGAAAGAGCAAAAAAAAAAGAGAAAGAGAG
AT1G09540	MYB	PeCML19	603	617	+	17.6406	1.53e-07	0.00958	CCCACCAACCGCGCA
AT5G25390	ERF	PeCML30	762	782	-	17.913	1.55e-07	0.000914	GTCACCTTCCTCGCCGCCTCC
AT5G25390	ERF	PeCML27	762	782	-	17.913	1.55e-07	0.000914	GTCACCTTCCTCGCCGCCTCC
AT1G68550	ERF	PeCML25	291	305	+	19.5625	1.55e-07	0.00433	ATATCGCCGCCGCCA
AT5G61600	ERF	PeCML25	295	313	+	19.4219	1.55e-07	0.00185	CGCCGCCGCCACCATCATC
AT5G44210	ERF	PeCML22	293	313	+	19.1094	1.57e-07	0.00281	AGGAGGAGGAGGAGGAGGAGG
AT2G40340	ERF	PeCML3	307	327	+	19.0441	1.61e-07	0.00162	GGAGGCAGTGCTGGTGGATGA
AT1G28160	ERF	PeCML25	294	308	-	19.6406	1.61e-07	0.00471	TGGTGGCGGCGGCGA
AT2G45660	MIKC_MADS	PeCML29	186	206	-	17.8841	1.61e-07	0.000487	TCTCTTTCTTTTTCTCTGTTT
AT4G18450	ERF	PeCML30	763	779	+	19.4375	1.61e-07	0.00238	GAGGCGGCGAGGAAGGT
AT4G18450	ERF	PeCML27	763	779	+	19.4375	1.61e-07	0.00238	GAGGCGGCGAGGAAGGT
AT5G42520	BBR-BPC	PeCML29	185	205	-	15.4521	1.62e-07	0.000366	CTCTTTCTTTTTCTCTGTTTA
AT1G75490	ERF	PeCML25	294	308	+	19.4844	1.63e-07	0.00331	TCGCCGCCGCCACCA
AT5G66940	Dof	PeCML13	612	640	+	17.8594	1.63e-07	0.00185	AGTTGTCCCTTTTTTTCTTTTTGCTTTTC
AT1G45249	bZIP	PeCaM1	615	632	-	19.8438	1.64e-07	0.00747	TTGACTGCCACGTCATCA
AT4G38910	BBR-BPC	PeCML30	381	410	-	-16.2405	1.65e-07	0.000216	ACAGAGAGAGAGATGGAGAAAGTGGTTTCA
AT4G38910	BBR-BPC	PeCML27	381	410	-	-16.2405	1.65e-07	0.000216	ACAGAGAGAGAGATGGAGAAAGTGGTTTCA
AT3G55370	Dof	PeCML19	32	52	-	17.5781	1.66e-07	0.00504	TTCTCTTTTCTTTTTTTTTTC
AT5G42520	BBR-BPC	PeCML9	853	873	-	15.3973	1.66e-07	0.000366	ATTCTTTTCTCTCTCTCTTTC
AT2G45660	MIKC_MADS	PeCML25	744	764	+	17.8551	1.69e-07	0.000487	TTCCTTTTTTTTTTTTTTTTC
AT4G21030	Dof	PeCML25	739	757	-	17.3594	1.69e-07	0.0053	AAAAAAAAAAGGAAAAAAA
AT2G45660	MIKC_MADS	PeCML9	834	854	-	17.8406	1.72e-07	0.000487	TCTCTTTTTTTTTTGCTCTTT
AT5G18090	B3	PeCML25	820	834	-	15.9178	1.77e-07	0.011	GATGATGAAGCATAG
AT1G71450	ERF	PeCML22	290	309	-	18.9844	1.77e-07	0.00132	CTCCTCCTCCTCCTCCTTCT
AT4G38910	BBR-BPC	PeCML9	844	873	+	-16.6076	1.78e-07	0.000227	AAAAAAAGAGAAAGAGAGAGAGAAAAGAAT
AT3G24520	HSF	PeCML21	98	108	+	19.5625	1.79e-07	0.00851	CTAGAAGCTTC
AT4G38910	BBR-BPC	PeCML24	931	960	-	-16.6835	1.81e-07	0.000227	TCGGGGAGTGTTAGAGAGAGAGAGAGAGAG
AT5G66940	Dof	PeCML12	612	640	+	17.7656	1.83e-07	0.00185	AAGTTGTCCTTTTTTTCTTTTTGCTTTTC
AT5G63090	LBD	PeCML22	297	317	-	18.6875	1.87e-07	0.00216	AACACCTCCTCCTCCTCCTCC
AT4G17490	ERF	PeCML30	758	778	-	18.9375	1.89e-07	0.00211	CCTTCCTCGCCGCCTCCCTGG
AT4G17490	ERF	PeCML27	758	778	-	18.9375	1.89e-07	0.00211	CCTTCCTCGCCGCCTCCCTGG
AT4G38910	BBR-BPC	PeCML9	850	879	+	-16.9367	1.9e-07	0.000234	AGAGAAAGAGAGAGAGAAAAGAATATAACC
AT2G31230	ERF	PeCML25	289	303	+	19.4219	1.91e-07	0.00387	CAATATCGCCGCCGC
AT5G13910	ERF	PeCML29	508	528	+	19.0625	1.93e-07	0.00382	TCCGGCGCCGGCCCCATAACC
AT3G20310	ERF	PeCML25	291	311	+	19	1.93e-07	0.00171	ATATCGCCGCCGCCACCATCA
AT5G25390	ERF	PeCML3	307	327	-	17.4928	1.94e-07	0.00104	TCATCCACCAGCACTGCCTCC
AT5G65130	ERF	PeCML25	291	305	+	19.1562	1.96e-07	0.0031	ATATCGCCGCCGCCA
AT5G42520	BBR-BPC	PeCML30	389	409	+	15	1.96e-07	0.000397	CTTTCTCCATCTCTCTCTCTG
AT5G42520	BBR-BPC	PeCML27	389	409	+	15	1.96e-07	0.000397	CTTTCTCCATCTCTCTCTCTG
AT5G44210	ERF	PeCML22	980	1000	-	18.7344	1.98e-07	0.00281	CGTGGCTGTTGATGGCGGAGG
AT1G77640	ERF	PeCML25	296	316	-	19.3438	1.99e-07	0.00593	AGCGATGATGGTGGCGGCGGC
AT2G45660	MIKC_MADS	PeCML19	34	54	-	17.7391	1.99e-07	0.000538	TTTTCTCTTTTCTTTTTTTTT
AT5G42520	BBR-BPC	PeCML9	847	867	-	14.9589	2e-07	0.000397	TTCTCTCTCTCTTTCTCTTTT
AT1G49480	B3	PeCML25	748	762	-	17.9853	2.02e-07	0.00405	AAAAAAAAAAAAAAA
AT1G49480	B3	PeCML25	749	763	-	17.9853	2.02e-07	0.00405	AAAAAAAAAAAAAAA
AT5G65130	ERF	PeCML3	300	314	-	19.0938	2.05e-07	0.0031	CTGCCTCCGCCTCCA
AT1G46768	ERF	PeCML20	154	166	+	18.8594	2.08e-07	0.00618	GTGGCGGTGGAAG
AT5G61600	ERF	PeCML3	301	319	-	18.9062	2.16e-07	0.00214	CAGCACTGCCTCCGCCTCC
AT1G19790	SRS	PeCML26	246	268	-	12.8	2.19e-07	0.0137	AAACAATTTACACTAAACCCAAA
AT1G68550	ERF	PeCML3	300	314	-	19.0781	2.2e-07	0.00433	CTGCCTCCGCCTCCA
AT5G17430	AP2	PeCML25	748	767	-	18.1519	2.21e-07	0.000834	AAGGAAAAAAAAAAAAAAAA
AT2G45660	MIKC_MADS	PeCML25	734	754	+	17.6667	2.21e-07	0.000559	GTTTTTTTTTTTCCTTTTTTT
AT3G10800	bZIP	PeCML1	57	71	-	18.7656	2.24e-07	0.00704	GATGCTGACGTGGCC
AT1G71450	ERF	PeCML25	298	317	+	18.6406	2.25e-07	0.0015	CGCCGCCACCATCATCGCTA
AT2G40340	ERF	PeCML30	762	782	+	18.4706	2.29e-07	0.00165	GGAGGCGGCGAGGAAGGTGAC
AT2G40340	ERF	PeCML27	762	782	+	18.4706	2.29e-07	0.00165	GGAGGCGGCGAGGAAGGTGAC
AT2G45660	MIKC_MADS	PeCML19	33	53	-	17.6377	2.31e-07	0.000559	TTTCTCTTTTCTTTTTTTTTT
AT5G44210	ERF	PeCML25	300	320	-	18.4844	2.31e-07	0.00281	AGGTAGCGATGATGGTGGCGG
AT4G38000	Dof	PeCML12	614	641	+	17.6094	2.33e-07	0.00129	GTTGTCCTTTTTTTCTTTTTGCTTTTCC
AT4G38000	Dof	PeCML25	738	765	+	17.6094	2.33e-07	0.00129	TTTTTTTTCCTTTTTTTTTTTTTTTTCC
AT5G42520	BBR-BPC	PeCML3	333	353	-	14.5753	2.34e-07	0.000437	CTCAAACCCTCTCTATCACTC
AT5G42520	BBR-BPC	PeCaM1	794	814	-	14.5753	2.34e-07	0.000437	TTTTCTCCTTCTCTCTATCTA
AT2G45660	MIKC_MADS	PeCML25	740	760	+	17.6232	2.35e-07	0.000559	TTTTTTCCTTTTTTTTTTTTT
AT4G27950	ERF	PeCML22	977	997	+	18.2206	2.36e-07	0.00303	CTTCCTCCGCCATCAACAGCC
AT5G63090	LBD	PeCML25	296	316	+	18.2969	2.37e-07	0.00217	GCCGCCGCCACCATCATCGCT
AT1G45249	bZIP	PeCML1	52	69	+	19.375	2.44e-07	0.00747	GCTTGGGCCACGTCAGCA
AT1G69570	Dof	PeCML25	740	766	+	17.9062	2.45e-07	0.0025	TTTTTTCCTTTTTTTTTTTTTTTTCCT
AT2G01930	BBR-BPC	PeCML23	936	959	-	14.2969	2.45e-07	0.000329	CGGGGAGTGTTAGAGAGAGAGAGA
AT2G01930	BBR-BPC	PeCML24	936	959	-	14.2969	2.45e-07	0.000329	CGGGGAGTGTTAGAGAGAGAGAGA
AT2G40340	ERF	PeCML22	288	308	+	18.3529	2.46e-07	0.00165	GAAGAAGGAGGAGGAGGAGGA
AT2G35530	bZIP	PeCML1	57	71	-	19.4531	2.47e-07	0.00746	GATGCTGACGTGGCC
AT3G20310	ERF	PeCML30	761	781	-	18.625	2.51e-07	0.00171	TCACCTTCCTCGCCGCCTCCC
AT3G20310	ERF	PeCML27	761	781	-	18.625	2.51e-07	0.00171	TCACCTTCCTCGCCGCCTCCC
AT5G47220	ERF	PeCML3	230	250	-	18.6719	2.52e-07	0.00229	CCTCGTCCCCTGCCGCCGTTC
AT3G20310	ERF	PeCML3	230	250	-	18.6094	2.53e-07	0.00171	CCTCGTCCCCTGCCGCCGTTC
AT4G38000	Dof	PeCML25	733	760	+	17.5312	2.55e-07	0.00129	TGTTTTTTTTTTTCCTTTTTTTTTTTTT
AT2G01930	BBR-BPC	PeCaM1	792	815	+	14.2031	2.56e-07	0.000335	GGTAGATAGAGAGAAGGAGAAAAT
AT5G17430	AP2	PeCML24	924	943	-	18.0127	2.59e-07	0.000921	GAGAGAGAGAGAGAAAGAGG
AT3G49690	MYB	PeCML19	604	616	-	18.9367	2.59e-07	0.0157	GCGCGGTTGGTGG
AT1G72050	C2H2	PeCML22	280	298	-	18.3445	2.61e-07	0.00192	CCTCCTTCTTCTTCTCCTT
AT4G27950	ERF	PeCML22	290	310	-	18.0441	2.61e-07	0.00303	CCTCCTCCTCCTCCTCCTTCT
AT5G63090	LBD	PeCML25	299	319	+	18.125	2.63e-07	0.00217	GCCGCCACCATCATCGCTACC
AT5G62940	Dof	PeCML11	894	914	-	16.4062	2.67e-07	0.00415	GAAGAAGGGAAAAAGGAATAG
AT5G47220	ERF	PeCML25	285	305	+	18.5781	2.67e-07	0.00229	TTGACAATATCGCCGCCGCCA
AT3G24520	HSF	PeCML22	482	492	-	18.2969	2.69e-07	0.00851	CCAGAAGCTTC
AT2G45660	MIKC_MADS	PeCML25	747	767	+	17.5217	2.71e-07	0.000618	CTTTTTTTTTTTTTTTTCCTT
AT3G47500	Dof	PeCML13	614	632	-	16.8594	2.72e-07	0.017	AAAAGAAAAAAAGGGACAA
AT2G25000	WRKY	PeCML13	678	688	+	16.9894	2.75e-07	0.0171	GCGGTCAACCC
AT3G27010	TCP	PeCML10	724	744	-	18.8438	2.8e-07	0.0167	TGGAGGTGAAGGAGGGCCCAC
AT5G42520	BBR-BPC	PeCML30	393	413	+	14.0959	2.85e-07	0.000502	CTCCATCTCTCTCTCTGTGTC
AT5G42520	BBR-BPC	PeCML27	393	413	+	14.0959	2.85e-07	0.000502	CTCCATCTCTCTCTCTGTGTC
AT3G24050	GATA	PeCML25	301	315	-	18.4559	2.88e-07	0.00827	GCGATGATGGTGGCG
AT5G67190	ERF	PeCML20	155	169	-	18.6719	2.9e-07	0.0171	GCCCTTCCACCGCCA
AT1G65620	LBD	PeCML25	297	317	+	18.2969	2.93e-07	0.00572	CCGCCGCCACCATCATCGCTA
AT1G65620	LBD	PeCML3	303	323	-	18.2812	2.96e-07	0.00572	CCACCAGCACTGCCTCCGCCT
AT2G01570	GRAS	PeCML24	928	947	-	17.3571	2.97e-07	0.00424	GAGAGAGAGAGAGAGAGAAA
AT1G28370	ERF	PeCML3	300	314	-	18.6719	2.98e-07	0.00579	CTGCCTCCGCCTCCA
AT1G69690	TCP	PeCML10	722	734	+	18.8594	2.99e-07	0.018	AGGTGGGCCCTCC
AT5G17430	AP2	PeCML25	736	755	-	17.8861	2.99e-07	0.00101	AAAAAAAAGGAAAAAAAAAA
AT2G38340	ERF	PeCML20	152	168	-	18.0156	3e-07	0.0178	CCCTTCCACCGCCACAC
AT3G20310	ERF	PeCML22	290	310	-	18.3594	3e-07	0.00183	CCTCCTCCTCCTCCTCCTTCT
AT5G07310	ERF	PeCML25	300	314	+	18.3594	3.01e-07	0.00608	CCGCCACCATCATCG
AT4G27950	ERF	PeCML25	300	320	+	17.7794	3.04e-07	0.00303	CCGCCACCATCATCGCTACCT
AT2G45660	MIKC_MADS	PeCML25	745	765	+	17.4348	3.05e-07	0.00067	TCCTTTTTTTTTTTTTTTTCC
AT5G02460	Dof	PeCML28	346	366	+	17.1562	3.14e-07	0.00396	GAAAAAGAGGAGAGAAAGGGA
AT1G06180	MYB	PeCML19	603	617	-	17.9375	3.15e-07	0.0198	TGCGCGGTTGGTGGG
AT1G49480	B3	PeCML10	905	919	+	17.6324	3.16e-07	0.00476	CCCAAAAAAAAAAAA
AT1G72360	ERF	PeCML30	758	778	-	18.3594	3.16e-07	0.00477	CCTTCCTCGCCGCCTCCCTGG
AT1G72360	ERF	PeCML27	758	778	-	18.3594	3.16e-07	0.00477	CCTTCCTCGCCGCCTCCCTGG
AT5G42520	BBR-BPC	PeCML9	843	863	-	13.8219	3.19e-07	0.000545	CTCTCTCTTTCTCTTTTTTTT
AT4G31060	ERF	PeCML25	294	313	+	18.6875	3.19e-07	0.00629	TCGCCGCCGCCACCATCATC
AT5G02460	Dof	PeCML19	37	57	+	17.1406	3.2e-07	0.00396	AAAAAAGAAAAGAGAAAATAC
AT4G38910	BBR-BPC	PeCML24	907	936	-	-19.2658	3.2e-07	0.000378	AGAGAGAAAGAGGTGGAGAGTGAGTAAGTT
AT4G38910	BBR-BPC	PeCML23	913	942	-	-19.2658	3.2e-07	0.000378	AGAGAGAAAGAGGTGGAGAGTGAGTAAGTT
AT5G25190	ERF	PeCML22	293	311	+	18.3594	3.22e-07	0.00458	AGGAGGAGGAGGAGGAGGA
AT2G01930	BBR-BPC	PeCML15	71	94	-	13.6562	3.23e-07	0.000415	GAGTAAAAGAGAAGGAAGAAGAGA
AT5G45580	G2-like	PeCML26	950	963	-	16.25	3.28e-07	0.0207	AAGGGAATCTTCTC
AT4G38000	Dof	PeCML28	346	373	-	17.2969	3.29e-07	0.00154	TTTTTCTTCCCTTTCTCTCCTCTTTTTC
AT1G53170	ERF	PeCML25	290	304	+	18.5781	3.3e-07	0.00792	AATATCGCCGCCGCC
AT3G24050	GATA	PeCaM1	659	673	-	18.2794	3.32e-07	0.00827	ATGACGATGGAGATG
AT2G45660	MIKC_MADS	PeCML10	906	926	-	17.3623	3.36e-07	0.000712	TTTTTCTTTTTTTTTTTTTGG
AT1G53910	ERF	PeCML25	291	311	-	18.4219	3.38e-07	0.00941	TGATGGTGGCGGCGGCGATAT
AT5G09410	CAMTA	PeCML27	800	811	-	17.4688	3.39e-07	0.00931	GAAGCGCGTGGT
AT5G09410	CAMTA	PeCML30	800	811	-	17.4688	3.39e-07	0.00931	GAAGCGCGTGGT
AT4G18450	ERF	PeCML20	154	170	+	18.1719	3.39e-07	0.00377	GTGGCGGTGGAAGGGCC
AT5G25390	ERF	PeCML3	298	318	-	16.4058	3.41e-07	0.00167	AGCACTGCCTCCGCCTCCATG
AT3G57600	ERF	PeCML20	156	166	-	18.8594	3.41e-07	0.00995	CTTCCACCGCC
AT5G65130	ERF	PeCML20	155	169	-	18.3125	3.46e-07	0.00418	GCCCTTCCACCGCCA
AT2G45660	MIKC_MADS	PeCML10	908	928	-	17.3333	3.49e-07	0.000714	TGTTTTTCTTTTTTTTTTTTT
AT5G25190	ERF	PeCML22	979	997	-	18.2188	3.52e-07	0.00458	GGCTGTTGATGGCGGAGGA
AT1G03800	ERF	PeCML20	153	173	-	18.2188	3.54e-07	0.00278	CTGGGCCCTTCCACCGCCACA
AT5G13910	ERF	PeCML22	979	999	+	18.0938	3.54e-07	0.00527	TCCTCCGCCATCAACAGCCAC
AT3G55370	Dof	PeCML13	624	644	+	16.9688	3.59e-07	0.00546	TTTTCTTTTTGCTTTTCCTTC
AT3G55370	Dof	PeCML12	624	644	+	16.9688	3.59e-07	0.00546	TTTTCTTTTTGCTTTTCCTTC
AT2G01930	BBR-BPC	PeCML23	934	957	-	13.3906	3.62e-07	0.000443	GGGAGTGTTAGAGAGAGAGAGAAA
AT3G20310	ERF	PeCML22	971	991	+	18.0781	3.63e-07	0.00201	GTCTCCCTTCCTCCGCCATCA
AT5G17430	AP2	PeCML25	739	758	-	17.7089	3.64e-07	0.00115	AAAAAAAAAAAGGAAAAAAA
AT2G01930	BBR-BPC	PeCML29	189	212	+	13.3594	3.67e-07	0.000443	CAGAGAAAAAGAAAGAGAAATCGA
AT5G66940	Dof	PeCML19	31	59	-	17.1719	3.67e-07	0.00318	TTGTATTTTCTCTTTTCTTTTTTTTTTCA
AT2G31230	ERF	PeCML20	154	168	-	18.4531	3.68e-07	0.00444	CCCTTCCACCGCCAC
AT1G44830	ERF	PeCML25	294	308	+	18.4531	3.68e-07	0.00738	TCGCCGCCGCCACCA
AT2G40340	ERF	PeCML20	144	164	+	17.6765	3.71e-07	0.00198	GGAAGCATGTGTGGCGGTGGA
AT1G03800	ERF	PeCML3	231	251	-	18.1406	3.71e-07	0.00278	TCCTCGTCCCCTGCCGCCGTT
AT1G03800	ERF	PeCML25	290	310	+	18.1406	3.71e-07	0.00278	AATATCGCCGCCGCCACCATC
AT2G40340	ERF	PeCML22	297	317	+	17.6618	3.74e-07	0.00198	GGAGGAGGAGGAGGAGGTGTT
AT2G01930	BBR-BPC	PeCML24	696	719	+	13.3125	3.74e-07	0.000443	AAGAGAGAGGGAGAGAGATGGCCT
AT2G01930	BBR-BPC	PeCML23	702	725	+	13.3125	3.74e-07	0.000443	AAGAGAGAGGGAGAGAGATGGCCT
AT3G21175	GATA	PeCML22	528	542	-	16.8906	3.8e-07	0.012	TCAACATCAACATCA
AT3G21175	GATA	PeCML22	534	548	-	16.8906	3.8e-07	0.012	TCAACATCAACATCA
AT4G18450	ERF	PeCML25	287	303	-	17.9531	3.83e-07	0.00377	GCGGCGGCGATATTGTC
AT2G45660	MIKC_MADS	PeCML25	736	756	+	17.2609	3.84e-07	0.000759	TTTTTTTTTTCCTTTTTTTTT
AT1G19210	ERF	PeCML29	509	522	-	18.0469	3.84e-07	0.0229	GGGGCCGGCGCCGG
AT5G25190	ERF	PeCML22	296	314	+	18.0781	3.86e-07	0.00458	AGGAGGAGGAGGAGGAGGT
AT2G02820	MYB	PeCML30	798	812	+	17.8594	3.93e-07	0.0114	ACACCACGCGCTTCC
AT2G02820	MYB	PeCML27	798	812	+	17.8594	3.93e-07	0.0114	ACACCACGCGCTTCC
AT2G40340	ERF	PeCML22	979	999	-	17.5735	3.94e-07	0.00198	GTGGCTGTTGATGGCGGAGGA
AT4G27950	ERF	PeCML3	294	314	-	17.3088	3.95e-07	0.00323	CTGCCTCCGCCTCCATGCCGA
AT3G24050	GATA	PeCML25	298	312	-	18.0588	3.97e-07	0.00827	ATGATGGTGGCGGCG
AT2G45660	MIKC_MADS	PeCML25	749	769	+	17.2319	3.98e-07	0.000762	TTTTTTTTTTTTTTTCCTTTG
AT3G06740	GATA	PeCML22	529	547	-	17.3333	3.99e-07	0.0113	CAACATCAACATCAACATC
AT3G11020	ERF	PeCML25	291	311	-	18.1719	4e-07	0.012	TGATGGTGGCGGCGGCGATAT
AT5G17430	AP2	PeCML24	692	711	+	17.6203	4.01e-07	0.00115	CAAAAAGAGAGAGGGAGAGA
AT5G17430	AP2	PeCML23	698	717	+	17.6203	4.01e-07	0.00115	CAAAAAGAGAGAGGGAGAGA
AT1G53170	ERF	PeCML3	231	245	-	18.2969	4.01e-07	0.00792	TCCCCTGCCGCCGTT
AT3G12720	MYB	PeCML4	102	122	+	17.3438	4.09e-07	0.0256	GTGGAGTCATTGGTTGGTGGA
AT5G19790	ERF	PeCML29	506	520	+	18.2188	4.12e-07	0.0106	TGTCCGGCGCCGGCC
AT4G36730	bZIP	PeCML1	57	66	-	15.6211	4.12e-07	0.0248	TGACGTGGCC
AT1G71450	ERF	PeCML30	764	783	-	17.7656	4.12e-07	0.00224	AGTCACCTTCCTCGCCGCCT
AT1G71450	ERF	PeCML27	764	783	-	17.7656	4.12e-07	0.00224	AGTCACCTTCCTCGCCGCCT
AT5G61600	ERF	PeCML25	286	304	+	17.8281	4.18e-07	0.00355	TGACAATATCGCCGCCGCC
AT2G45660	MIKC_MADS	PeCML25	737	757	+	17.1884	4.21e-07	0.000781	TTTTTTTTTCCTTTTTTTTTT
AT3G23220	ERF	PeCML25	291	305	-	17.9844	4.29e-07	0.00762	TGGCGGCGGCGATAT
AT5G63090	LBD	PeCML22	288	308	-	17.2969	4.3e-07	0.0026	TCCTCCTCCTCCTCCTTCTTC
AT4G27950	ERF	PeCML25	291	311	+	17.1471	4.32e-07	0.00323	ATATCGCCGCCGCCACCATCA
AT5G42520	BBR-BPC	PeCML24	915	935	+	13.0548	4.33e-07	0.000703	CACTCTCCACCTCTTTCTCTC
AT5G42520	BBR-BPC	PeCML23	921	941	+	13.0548	4.33e-07	0.000703	CACTCTCCACCTCTTTCTCTC
AT2G31230	ERF	PeCML30	763	777	-	18.1875	4.38e-07	0.00444	CTTCCTCGCCGCCTC
AT2G31230	ERF	PeCML27	763	777	-	18.1875	4.38e-07	0.00444	CTTCCTCGCCGCCTC
AT5G17430	AP2	PeCML25	747	766	-	17.5316	4.41e-07	0.00121	AGGAAAAAAAAAAAAAAAAG
AT2G02540	ZF-HD	PeCML15	745	758	+	16.6875	4.43e-07	0.028	GCAGCAATTATTGG
AT5G63090	LBD	PeCML30	762	782	-	17.2188	4.5e-07	0.0026	GTCACCTTCCTCGCCGCCTCC
AT5G63090	LBD	PeCML27	762	782	-	17.2188	4.5e-07	0.0026	GTCACCTTCCTCGCCGCCTCC
AT3G55370	Dof	PeCML25	742	762	+	16.7812	4.5e-07	0.00548	TTTTCCTTTTTTTTTTTTTTT
AT5G47220	ERF	PeCML25	294	314	+	17.6875	4.61e-07	0.00345	TCGCCGCCGCCACCATCATCG
AT1G69570	Dof	PeCML9	837	863	-	17.2812	4.61e-07	0.00394	CTCTCTCTTTCTCTTTTTTTTTTGCTC
AT3G50410	Dof	PeCML25	689	709	+	15.7969	4.62e-07	0.00713	TTCCTTCTTCCCTTGCTTTTC
AT4G38910	BBR-BPC	PeCaM1	822	851	+	-20.962	4.64e-07	0.000537	AGGATAGGAGAGAGAAGGAGGGATGGTGAA
AT2G45660	MIKC_MADS	PeCML13	615	635	+	17.1014	4.7e-07	0.000846	TGTCCCTTTTTTTCTTTTTGC
AT5G09410	CAMTA	PeCML29	828	839	-	17.25	4.71e-07	0.00931	AAACCGCGTGAA
AT2G01570	GRAS	PeCaM1	800	819	+	16.9286	4.76e-07	0.00424	GAGAGAAGGAGAAAATAGGA
AT5G17430	AP2	PeCML10	911	930	+	17.4557	4.77e-07	0.00124	AAAAAAAAAAGAAAAACAAG
AT3G57600	ERF	PeCML25	297	307	+	18.3281	4.92e-07	0.00995	CCGCCGCCACC
AT5G17430	AP2	PeCML25	738	757	-	17.4177	4.96e-07	0.00124	AAAAAAAAAAGGAAAAAAAA
AT2G45660	MIKC_MADS	PeCML25	752	772	+	17.058	4.96e-07	0.000867	TTTTTTTTTTTTCCTTTGTCT
AT2G01570	GRAS	PeCML9	843	862	+	16.8857	4.99e-07	0.00424	AAAAAAAAGAGAAAGAGAGA
AT1G03800	ERF	PeCML22	970	990	+	17.6562	5e-07	0.00333	GGTCTCCCTTCCTCCGCCATC
AT5G07680	NAC	PeCML21	596	616	+	18.0938	5e-07	0.0313	ATTGCGTGATGGACTAGCAAC
AT1G65620	LBD	PeCML25	294	314	+	17.4375	5.01e-07	0.00727	TCGCCGCCGCCACCATCATCG
AT5G42520	BBR-BPC	PeCML11	808	828	+	12.6712	5.05e-07	0.000797	TTCGCTTTCTCTCCCCCTCCC
AT1G69570	Dof	PeCML12	614	640	+	17.1719	5.14e-07	0.00394	GTTGTCCTTTTTTTCTTTTTGCTTTTC
AT5G17430	AP2	PeCML29	189	208	+	17.3797	5.16e-07	0.00124	CAGAGAAAAAGAAAGAGAAA
AT4G28140	ERF	PeCML25	285	304	-	17.8438	5.28e-07	0.0137	GGCGGCGGCGATATTGTCAA
AT2G01570	GRAS	PeCML9	855	874	+	16.8286	5.29e-07	0.00424	AAGAGAGAGAGAAAAGAATA
AT4G31610	B3	PeCML8	552	561	-	15.5299	5.37e-07	0.0339	GCTACATCAC
AT3G06740	GATA	PeCML22	526	544	-	16.7826	5.38e-07	0.0113	CATCAACATCAACATCAAC
AT3G06740	GATA	PeCML22	532	550	-	16.7826	5.38e-07	0.0113	CATCAACATCAACATCAAC
AT1G28160	ERF	PeCML3	300	314	+	17.75	5.49e-07	0.0107	TGGAGGCGGAGGCAG
AT1G28370	ERF	PeCML22	977	991	+	17.7188	5.5e-07	0.008	CTTCCTCCGCCATCA
AT5G17430	AP2	PeCML24	926	945	-	17.3165	5.5e-07	0.00124	GAGAGAGAGAGAGAGAAAGA
AT5G19790	ERF	PeCML27	764	778	-	17.875	5.5e-07	0.0106	CCTTCCTCGCCGCCT
AT5G19790	ERF	PeCML30	764	778	-	17.875	5.5e-07	0.0106	CCTTCCTCGCCGCCT
AT4G38910	BBR-BPC	PeCML9	848	877	+	-21.8481	5.57e-07	0.000633	AAAGAGAAAGAGAGAGAGAAAAGAATATAA
AT4G27950	ERF	PeCML22	296	316	-	16.6765	5.58e-07	0.00371	ACACCTCCTCCTCCTCCTCCT
AT1G72740	MYB_related	PeCML30	178	192	+	18.1471	5.69e-07	0.018	CGGAAACCCTAAATT
AT1G72740	MYB_related	PeCML27	178	192	+	18.1471	5.69e-07	0.018	CGGAAACCCTAAATT
AT2G01570	GRAS	PeCML9	849	868	+	16.7571	5.71e-07	0.00424	AAGAGAAAGAGAGAGAGAAA
AT2G01930	BBR-BPC	PeCML24	698	721	+	12.2969	5.73e-07	0.000652	GAGAGAGGGAGAGAGATGGCCTTT
AT2G01930	BBR-BPC	PeCML23	704	727	+	12.2969	5.73e-07	0.000652	GAGAGAGGGAGAGAGATGGCCTTT
AT1G50640	ERF	PeCML3	300	314	+	17.6406	5.73e-07	0.0112	TGGAGGCGGAGGCAG
AT2G40220	ERF	PeCML30	762	771	-	17.0581	5.77e-07	0.0107	CGCCGCCTCC
AT2G40220	ERF	PeCML27	762	771	-	17.0581	5.77e-07	0.0107	CGCCGCCTCC
AT1G12630	ERF	PeCML25	286	306	+	17.7031	5.82e-07	0.0338	TGACAATATCGCCGCCGCCAC
AT2G45660	MIKC_MADS	PeCML30	390	410	+	16.9275	5.83e-07	0.000951	TTTCTCCATCTCTCTCTCTGT
AT2G45660	MIKC_MADS	PeCML27	390	410	+	16.9275	5.83e-07	0.000951	TTTCTCCATCTCTCTCTCTGT
AT1G52880	NAC	PeCML21	597	615	-	16.6094	5.85e-07	0.0367	TTGCTAGTCCATCACGCAA
AT5G49300	GATA	PeCML22	530	556	-	10.2184	5.85e-07	0.0182	CCTGTCCATCAACATCAACATCAACAT
AT5G17430	AP2	PeCML9	835	854	+	17.2532	5.87e-07	0.00124	AAGAGCAAAAAAAAAAGAGA
AT5G17430	AP2	PeCML10	907	926	+	17.2532	5.87e-07	0.00124	CAAAAAAAAAAAAAGAAAAA
AT5G51190	ERF	PeCML25	298	312	-	17.5781	5.9e-07	0.0117	ATGATGGTGGCGGCG
AT1G49480	B3	PeCML10	906	920	+	17.0294	5.92e-07	0.00713	CCAAAAAAAAAAAAA
AT5G28770	bZIP	PeCML13	686	697	-	16.5426	5.92e-07	0.0137	GCGTGACGTGGG
AT2G45660	MIKC_MADS	PeCML25	748	768	+	16.913	5.93e-07	0.000951	TTTTTTTTTTTTTTTTCCTTT
AT5G61600	ERF	PeCML3	231	249	-	17.2031	6.03e-07	0.00382	CTCGTCCCCTGCCGCCGTT
AT5G61600	ERF	PeCML3	298	316	-	17.2031	6.03e-07	0.00382	CACTGCCTCCGCCTCCATG
AT5G62380	NAC	PeCML7	326	346	+	17.7188	6.03e-07	0.0378	TTGCTTGGGGCTTAAGTTTTG
AT5G25390	ERF	PeCML3	231	251	-	15.2609	6.09e-07	0.00263	TCCTCGTCCCCTGCCGCCGTT
AT2G28810	Dof	PeCML9	845	865	-	16.1094	6.13e-07	0.00945	CTCTCTCTCTTTCTCTTTTTT
AT3G50410	Dof	PeCML9	846	866	-	15.6094	6.14e-07	0.00759	TCTCTCTCTCTTTCTCTTTTT
AT1G53910	ERF	PeCML3	224	244	+	17.4375	6.17e-07	0.00941	GGAAGCGAACGGCGGCAGGGG
AT5G17430	AP2	PeCML23	930	949	-	17.2025	6.18e-07	0.00124	TAGAGAGAGAGAGAAAGAGG
AT1G75490	ERF	PeCML25	291	305	+	17.5781	6.22e-07	0.0095	ATATCGCCGCCGCCA
AT2G01930	BBR-BPC	PeCaM1	829	852	+	12.0938	6.23e-07	0.000696	GAGAGAGAAGGAGGGATGGTGAAA
AT5G18560	ERF	PeCML3	230	244	-	17.7031	6.23e-07	0.0124	CCCCTGCCGCCGTTC
AT4G23750	ERF	PeCML25	297	304	+	18.5426	6.26e-07	0.0357	CCGCCGCC
AT1G28360	ERF	PeCML25	295	302	+	18.875	6.26e-07	0.0348	CGCCGCCG
AT1G06160	ERF	PeCML25	295	302	+	18.0851	6.26e-07	0.0361	CGCCGCCG
AT2G40340	ERF	PeCML3	304	324	+	16.7794	6.27e-07	0.00291	GGCGGAGGCAGTGCTGGTGGA
AT5G25390	ERF	PeCML22	300	320	-	15.2029	6.27e-07	0.00263	GGTAACACCTCCTCCTCCTCC
AT4G36900	ERF	PeCML29	511	520	+	17.3077	6.27e-07	0.0339	GGCGCCGGCC
AT1G65620	LBD	PeCML22	296	316	-	17.0625	6.3e-07	0.00731	ACACCTCCTCCTCCTCCTCCT
AT3G56850	bZIP	PeCML1	57	71	-	18.1719	6.31e-07	0.0198	GATGCTGACGTGGCC
AT5G42520	BBR-BPC	PeCaM1	792	812	-	12.0959	6.32e-07	0.000973	TTCTCCTTCTCTCTATCTACC
AT5G17430	AP2	PeCML25	741	760	-	17.1772	6.34e-07	0.00124	AAAAAAAAAAAAAGGAAAAA
AT5G17430	AP2	PeCML10	909	928	+	17.1772	6.34e-07	0.00124	AAAAAAAAAAAAGAAAAACA
AT1G53910	ERF	PeCML25	297	317	-	17.3906	6.34e-07	0.00941	TAGCGATGATGGTGGCGGCGG
AT1G68550	ERF	PeCML25	297	311	+	17.3906	6.36e-07	0.0094	CCGCCGCCACCATCA
AT1G72360	ERF	PeCML25	288	308	+	17.1094	6.37e-07	0.00768	ACAATATCGCCGCCGCCACCA
AT5G61600	ERF	PeCML20	153	171	-	17.0938	6.42e-07	0.00382	GGGCCCTTCCACCGCCACA
AT1G53170	ERF	PeCML22	976	990	+	17.5625	6.45e-07	0.0081	CCTTCCTCCGCCATC
AT1G51220	C2H2	PeCML20	547	561	+	16.1875	6.46e-07	0.0392	GACCCGGAGAACAAC
AT1G36060	ERF	PeCML20	153	166	+	17.6719	6.47e-07	0.019	TGTGGCGGTGGAAG
AT1G79180	MYB	PeCML19	596	616	+	17.5625	6.48e-07	0.0212	TTAATAGCCCACCAACCGCGC
AT5G66300	NAC	PeCML7	326	341	-	17.6094	6.49e-07	0.0409	CTTAAGCCCCAAGCAA
AT5G62020	HSF	PeCML21	97	108	-	17.3594	6.53e-07	0.0413	GAAGCTTCTAGG
AT5G39820	NAC	PeCML4	38	55	-	17.7656	6.55e-07	0.0382	TACCGTGCCCGACCCGTA
AT2G01930	BBR-BPC	PeCML29	187	210	+	11.9219	6.68e-07	0.000733	AACAGAGAAAAAGAAAGAGAAATC
AT5G13910	ERF	PeCML25	299	319	+	17.0312	6.68e-07	0.00795	GCCGCCACCATCATCGCTACC
AT2G45660	MIKC_MADS	PeCML10	912	932	-	16.8116	6.7e-07	0.00103	CTCTTGTTTTTCTTTTTTTTT
AT5G47230	ERF	PeCML22	977	991	+	17.0625	6.7e-07	0.00808	CTTCCTCCGCCATCA
AT5G06839	bZIP	PeCML1	57	71	-	17.7656	6.8e-07	0.0429	GATGCTGACGTGGCC
AT3G23220	ERF	PeCML30	761	775	+	17.1875	6.81e-07	0.00762	GGGAGGCGGCGAGGA
AT3G23220	ERF	PeCML27	761	775	+	17.1875	6.81e-07	0.00762	GGGAGGCGGCGAGGA
AT2G45660	MIKC_MADS	PeCML22	280	300	-	16.7971	6.81e-07	0.00103	CTCCTCCTTCTTCTTCTCCTT
AT1G53170	ERF	PeCML25	296	310	+	17.4688	6.84e-07	0.0081	GCCGCCGCCACCATC
AT3G50260	ERF	PeCML25	297	311	+	17.6562	6.9e-07	0.0208	CCGCCGCCACCATCA
AT1G79180	MYB	PeCML4	109	129	-	17.4844	6.9e-07	0.0212	CGGCTTATCCACCAACCAATG
AT1G18570	MYB	PeCML4	112	132	-	16.5938	6.9e-07	0.0428	GCTCGGCTTATCCACCAACCA
AT2G45660	MIKC_MADS	PeCML15	71	91	+	16.7826	6.93e-07	0.00103	TCTCTTCTTCCTTCTCTTTTA
AT5G25390	ERF	PeCML3	301	321	-	14.971	7.03e-07	0.00276	ACCAGCACTGCCTCCGCCTCC
AT5G44210	ERF	PeCML25	291	311	-	16.5938	7.07e-07	0.00654	TGATGGTGGCGGCGGCGATAT
AT5G11510	MYB	PeCML15	521	535	-	16.6406	7.08e-07	0.0223	CATGGTGACCGTTGG
AT1G06180	MYB	PeCML4	108	122	+	17.2656	7.11e-07	0.0223	TCATTGGTTGGTGGA
AT1G18960	MYB_related	PeCML16	148	169	+	16.6164	7.11e-07	0.0434	CAGCTTTGCCAACAACAGAAGC
AT1G29160	Dof	PeCML11	894	914	-	15.8906	7.11e-07	0.0147	GAAGAAGGGAAAAAGGAATAG
AT2G45660	MIKC_MADS	PeCML19	32	52	-	16.7536	7.17e-07	0.00104	TTCTCTTTTCTTTTTTTTTTC
AT5G17430	AP2	PeCML25	737	756	-	17.0506	7.18e-07	0.00135	AAAAAAAAAGGAAAAAAAAA
AT1G51700	Dof	PeCML13	626	646	-	15.5	7.2e-07	0.00883	GTGAAGGAAAAGCAAAAAGAA
AT1G51700	Dof	PeCML12	626	646	-	15.5	7.2e-07	0.00883	GTGAAGGAAAAGCAAAAAGAA
AT3G20310	ERF	PeCML25	294	314	+	17.0312	7.2e-07	0.00341	TCGCCGCCGCCACCATCATCG
AT5G28770	bZIP	PeCaM1	615	626	+	16.4149	7.29e-07	0.0137	TGATGACGTGGC
AT5G43410	ERF	PeCML25	294	303	+	15.9774	7.32e-07	0.0203	TCGCCGCCGC
AT5G17430	AP2	PeCML29	185	204	+	17.0253	7.37e-07	0.00135	TAAACAGAGAAAAAGAAAGA
AT1G27730	C2H2	PeCML26	867	877	+	14.1231	7.46e-07	0.0472	CACTCACACTC
AT2G01570	GRAS	PeCML24	922	941	-	16.5	7.46e-07	0.00443	GAGAGAGAGAGAAAGAGGTG
AT2G01570	GRAS	PeCML23	928	947	-	16.5	7.46e-07	0.00443	GAGAGAGAGAGAAAGAGGTG
AT1G49480	B3	PeCML25	747	761	-	16.8235	7.48e-07	0.00751	AAAAAAAAAAAAAAG
AT3G47500	Dof	PeCML25	741	759	-	16.0938	7.49e-07	0.0234	AAAAAAAAAAAAGGAAAAA
AT3G20310	ERF	PeCML3	233	253	-	16.9688	7.49e-07	0.00341	CGTCCTCGTCCCCTGCCGCCG
AT5G44210	ERF	PeCML22	290	310	+	16.4844	7.53e-07	0.00654	AGAAGGAGGAGGAGGAGGAGG
AT3G55370	Dof	PeCML25	736	756	+	16.3281	7.59e-07	0.0077	TTTTTTTTTTCCTTTTTTTTT
AT5G08330	TCP	PeCML10	723	736	+	17.6719	7.61e-07	0.045	GGTGGGCCCTCCTT
AT1G71450	ERF	PeCML30	761	780	-	16.8438	7.64e-07	0.00352	CACCTTCCTCGCCGCCTCCC
AT1G71450	ERF	PeCML27	761	780	-	16.8438	7.64e-07	0.00352	CACCTTCCTCGCCGCCTCCC
AT3G45610	Dof	PeCML25	743	761	+	15.6406	7.65e-07	0.0195	TTTCCTTTTTTTTTTTTTT
AT3G45150	TCP	PeCML26	741	751	-	18.038	7.72e-07	0.0446	ATTGGGTCCAC
AT2G01930	BBR-BPC	PeCaM1	827	850	+	11.5625	7.74e-07	0.000834	AGGAGAGAGAAGGAGGGATGGTGA
AT2G45660	MIKC_MADS	PeCML10	907	927	-	16.6812	7.8e-07	0.0011	GTTTTTCTTTTTTTTTTTTTG
AT5G25810	ERF	PeCML25	295	309	+	17.4219	7.86e-07	0.0467	CGCCGCCGCCACCAT
AT4G38910	BBR-BPC	PeCML24	939	968	-	-23.557	7.89e-07	0.000879	AAAGTGTTTCGGGGAGTGTTAGAGAGAGAG
AT3G23220	ERF	PeCML3	300	314	+	16.9219	7.92e-07	0.00762	TGGAGGCGGAGGCAG
AT4G28140	ERF	PeCML20	156	175	+	17.2969	7.95e-07	0.0137	GGCGGTGGAAGGGCCCAGAA
AT3G20310	ERF	PeCML22	296	316	-	16.875	7.95e-07	0.00341	ACACCTCCTCCTCCTCCTCCT
AT5G04760	MYB	PeCML31	465	474	+	14.9787	8.09e-07	0.0256	CGGATAAGGT
AT5G04760	MYB	PeCML14	466	475	+	14.9787	8.09e-07	0.0256	CGGATAAGGT
AT5G18560	ERF	PeCML3	300	314	-	17.2656	8.11e-07	0.0124	CTGCCTCCGCCTCCA
AT1G16490	MYB	PeCML19	601	615	-	16.7812	8.2e-07	0.0517	CGCGGTTGGTGGGCT
AT1G68550	ERF	PeCML3	230	244	-	16.9531	8.28e-07	0.0098	CCCCTGCCGCCGTTC
AT1G72050	C2H2	PeCML24	915	933	+	16.5546	8.31e-07	0.00454	CACTCTCCACCTCTTTCTC
AT1G72050	C2H2	PeCML23	921	939	+	16.5546	8.31e-07	0.00454	CACTCTCCACCTCTTTCTC
AT3G24050	GATA	PeCML25	295	309	-	17.1029	8.44e-07	0.00831	ATGGTGGCGGCGGCG
AT1G72050	C2H2	PeCML10	840	858	+	16.521	8.49e-07	0.00454	CGTCTCTCATCTCCTCCTC
AT1G21910	ERF	PeCML3	304	323	-	17.375	8.52e-07	0.0504	CCACCAGCACTGCCTCCGCC
AT2G33710	ERF	PeCML25	297	311	+	16.9219	8.54e-07	0.0135	CCGCCGCCACCATCA
AT3G12720	MYB	PeCML19	603	623	-	16.7344	8.61e-07	0.0269	AGTCTTTGCGCGGTTGGTGGG
AT2G01570	GRAS	PeCML23	930	949	-	16.3571	8.62e-07	0.00465	TAGAGAGAGAGAGAAAGAGG
AT3G24050	GATA	PeCML22	524	538	+	17.0735	8.67e-07	0.00831	GTGTTGATGTTGATG
AT5G17430	AP2	PeCML9	837	856	+	16.8481	8.75e-07	0.00156	GAGCAAAAAAAAAAGAGAAA
AT3G61910	NAC	PeCML8	694	706	+	15.4551	8.82e-07	0.0533	GTCCACGCAACCT
AT1G64620	Dof	PeCML27	607	625	-	15.1406	8.83e-07	0.0277	ATAACTGAAAAAGTTAAAA
AT5G62000	ARF	PeCML3	163	172	+	14.0938	8.85e-07	0.0529	TGCCGACAAG
AT2G01930	BBR-BPC	PeCML11	811	834	-	11.2188	8.9e-07	0.000938	TATATAGGGAGGGGGAGAGAAAGC
AT3G20310	ERF	PeCML30	764	784	-	16.6875	8.96e-07	0.00341	TAGTCACCTTCCTCGCCGCCT
AT3G20310	ERF	PeCML27	764	784	-	16.6875	8.96e-07	0.00341	TAGTCACCTTCCTCGCCGCCT
AT5G67450	C2H2	PeCML3	678	688	+	14.4531	8.96e-07	0.0284	AGTGTGAGTGT
AT5G67450	C2H2	PeCML26	866	876	-	14.4531	8.96e-07	0.0284	AGTGTGAGTGT
AT2G01930	BBR-BPC	PeCML11	809	832	-	11.1875	9.02e-07	0.000938	TATAGGGAGGGGGAGAGAAAGCGA
AT1G72360	ERF	PeCML3	294	314	-	16.4531	9.02e-07	0.00907	CTGCCTCCGCCTCCATGCCGA
AT1G28370	ERF	PeCML25	297	311	+	16.9062	9.03e-07	0.0105	CCGCCGCCACCATCA
AT4G38910	BBR-BPC	PeCML23	931	960	-	-24.2532	9.15e-07	0.001	TCGGGGAGTGTTAGAGAGAGAGAGAAAGAG
AT5G66940	Dof	PeCML25	730	758	+	16.3281	9.21e-07	0.00698	TTCTGTTTTTTTTTTTCCTTTTTTTTTTT
AT5G25390	ERF	PeCML25	287	307	+	14.4203	9.22e-07	0.00338	GACAATATCGCCGCCGCCACC
AT1G65620	LBD	PeCML3	306	326	-	16.4219	9.23e-07	0.00893	CATCCACCAGCACTGCCTCCG
AT3G24050	GATA	PeCML22	530	544	+	16.9706	9.3e-07	0.00831	ATGTTGATGTTGATG
AT3G24050	GATA	PeCML22	536	550	+	16.9706	9.3e-07	0.00831	ATGTTGATGTTGATG
AT3G45610	Dof	PeCML13	616	634	+	15.5	9.39e-07	0.0195	GTCCCTTTTTTTCTTTTTG
AT1G71450	ERF	PeCML3	306	325	-	16.5156	9.47e-07	0.00405	ATCCACCAGCACTGCCTCCG
AT2G33710	ERF	PeCML22	977	991	+	16.7344	9.51e-07	0.0135	CTTCCTCCGCCATCA
AT5G42520	BBR-BPC	PeCML9	857	877	-	11.0137	9.57e-07	0.00144	TTATATTCTTTTCTCTCTCTC
AT1G08810	MYB	PeCML13	364	382	-	16.75	9.62e-07	0.0299	AGTCGCCAACTACCATTGC
AT1G08810	MYB	PeCML12	365	383	-	16.75	9.62e-07	0.0299	AGTCGCCAACTACCATTGC
AT3G26620	LBD	PeCaM1	705	719	-	17.0625	9.71e-07	0.0584	CGCGGAACTTACGCG
AT5G44210	ERF	PeCML29	509	529	-	16.0312	9.72e-07	0.0074	AGGTTATGGGGCCGGCGCCGG
AT4G28140	ERF	PeCML30	765	784	+	17.0156	9.74e-07	0.0137	GGCGGCGAGGAAGGTGACTA
AT4G28140	ERF	PeCML27	765	784	+	17.0156	9.74e-07	0.0137	GGCGGCGAGGAAGGTGACTA
AT5G25390	ERF	PeCML22	282	302	-	14.3043	9.75e-07	0.00338	TCCTCCTCCTTCTTCTTCTCC
AT4G27950	ERF	PeCML22	287	307	-	15.6176	9.76e-07	0.00535	CCTCCTCCTCCTCCTTCTTCT
AT5G19790	ERF	PeCML25	291	305	+	17.1406	9.82e-07	0.0142	ATATCGCCGCCGCCA
AT2G40340	ERF	PeCML22	282	302	+	15.9853	9.83e-07	0.00424	GGAGAAGAAGAAGGAGGAGGA
AT3G55370	Dof	PeCML13	616	636	+	16.0938	9.84e-07	0.00855	GTCCCTTTTTTTCTTTTTGCT
AT4G27950	ERF	PeCML20	146	166	-	15.6029	9.84e-07	0.00535	CTTCCACCGCCACACATGCTT
AT1G49480	B3	PeCML6	403	417	-	16.6029	9.85e-07	0.00848	GAAAAAAAAAAAAGA
AT5G17430	AP2	PeCML8	138	157	-	16.7215	9.88e-07	0.00171	GAGGAGGAAGAAAAGAAAGA
AT1G43160	ERF	PeCML22	977	991	-	16.6875	9.91e-07	0.0189	TGATGGCGGAGGAAG
AT5G51190	ERF	PeCML30	760	774	+	16.5938	9.99e-07	0.0119	AGGGAGGCGGCGAGG
AT5G51190	ERF	PeCML27	760	774	+	16.5938	9.99e-07	0.0119	AGGGAGGCGGCGAGG
