# Supplementary material for: Genome-wide identification and expression analysis of calmodulin and calmodulin-like genes in passion fruit (Passiflora edulis) and their involvement in flower and fruit development
Source: BMC Plant Biol. 2024 Jul 3;24:626. doi: 10.1186/s12870-024-05295-y (PMC11220982; doi:10.1186/s12870-024-05295-y)
Supplement: Supplementary file 8 — Supplementary Material 8 [file 12870_2024_5295_MOESM8_ESM.xlsx]

## Sheet: Table S9-1
Supplementary Materials Table S9-1. Expression matrix of PeCaM/PeCMLs genes in different developmental stages of fruit
Sample	DAP53	DAP60	DAP100	DAP128
PeCaM1	37.7383	25.0534	6.08987	21.1699
PeCML1	0.090629	0	0.0135127	0.25557
PeCML2	0	3.62317	1.76903	3.07469
PeCML3	6.21583	111.415	372.383	654.117
PeCML4	0.199459	0.315425	0.139679	0.0815797
PeCML5	0	0	0	0
PeCML6	247.037	286.973	224.48	315.463
PeCML7	72.3846	1.55909	0.240134	0.1445
PeCML8	0	1.02789	0.655862	0.969666
PeCML9	51.7116	55.0036	37.3435	49.5953
PeCML10	38.7049	27.891	30.6319	64.9499
PeCML11	4.76948	3.345	5.02486	13.5036
PeCML12	0.103464	0.003299	0.140256	0.0482147
PeCML13	0.532711	0.0526877	0.181315	0.347806
PeCML14	0.266937	0.0906113	0.0422453	0.080939
PeCML15	12.2826	4.91806	1.6879	1.54538
PeCML16	1.65119	0.348738	0.446735	0.27423
PeCML17	0.071833	0.164901	0	0.0710943
PeCML18	0	0	0	0
PeCML19	0.0789943	0	0	0
PeCML20	5.31201	7.90136	0.858173	0.0903783
PeCML21	4.34286	1.07709	0.24479	0.0663103
PeCML22	3.20973	0.630221	0.280873	0.448035
PeCML23	3.1257	0.819151	0.968625	0.070182
PeCML24	0.203844	0.17226	0.1278	0.0703653
PeCML25	6.66745	92.3314	89.6127	84.4057
PeCML26	1721.01	672.683	730.522	439.285
PeCML27	17.5151	28.3535	53.6372	88.262
PeCML28	0.368702	3.00906	3.68108	8.86715
PeCML29	42.1263	15.7781	6.25581	10.7275
PeCML30	18.7368	22.4327	33.2389	76.8844
PeCML31	1.85692	0.299588	0.516094	0.116103

## Sheet: Table S9-2
Supplementary Table S9-2 Transcriptome sample information for different development stages of passion fruit
Tissue Site	Remark		Flower development stages (flower length)
DAP53	DAP53-1		the juice formation period. 53 day after pollination ①
	DAP53-2		the juice formation period. 53 day after pollination ②
	DAP53-3		the juice formation period. 53 day after pollination ③
	DAP53-4		the juice formation period. 53 day after pollination ④
	DAP53-5		the juice formation period. 53 day after pollination ⑤
	DAP53-6		the juice formation period. 53 day after pollination ⑥
DAP60	DAP60-1		the juice color transformation period 60 day after pollination ①
	DAP60-2		the juice color transformation period 60 day after pollination ②
	DAP60-3		the juice color transformation period 60 day after pollination ③
	DAP60-4		the juice color transformation period 60 day after pollination ④
	DAP60-5		the juice color transformation period 60 day after pollination⑤
	DAP60-6		the juice color transformation period 60 day after pollination ⑥
DAP100	DAP100-1		the peel color transformation period 100 day after pollination ①
	DAP100-2		the peel color transformation period 100 day after pollination ②
	DAP100-3		the peel color transformation period 100 day after pollination ③
	DAP100-4		the peel color transformation period 100 day after pollination ④
	DAP100-5		the peel color transformation period 100 day after pollination ⑤
	DAP100-6		the peel color transformation period 100 day after pollination ⑥
DAP128	DAP128-1		the fruit ripening period 128 day after pollination ①
	DAP128-2		the fruit ripening period 128 day after pollination ②
	DAP128-3		the fruit ripening period 128 day after pollination ③
	DAP128-4		the fruit ripening period 128 day after pollination ④
	DAP128-5		the fruit ripening period 128 day after pollination ⑤
	DAP128-6		the fruit ripening period 128 day after pollination ⑥
