# Supplementary material for: Genome-wide identification and expression analysis of calmodulin and calmodulin-like genes in passion fruit (Passiflora edulis) and their involvement in flower and fruit development
Source: BMC Plant Biol. 2024 Jul 3;24:626. doi: 10.1186/s12870-024-05295-y (PMC11220982; doi:10.1186/s12870-024-05295-y)
Supplement: Supplementary file 9 — Supplementary Material 9 [file 12870_2024_5295_MOESM9_ESM.xlsx]

## Sheet: Table S8-1
Supplementary Materials Table S8-1. Expression matrix of PeCAM/PeCML genes in different developmental stages of floral tissues
Sample	Br1	Br8	Se1	Se8	Pe1	Pe8	Ca1	Ca8	St1	St8	St9	Sg1	Sg8	Ov2	Ov3	Ov4	Ov5	Ov6	Ov7	Ov8	Seed	Soot	Leaf	Flower
PeCaM1	663.597	116.747	1709.79	188.649	306.497	96.5989	952.951	59.2381	152.359	573.469	630.019	258.61	96.312	1840.2	443.894	277.563	809.937	603.314	382.976	217.649	54.7208	184.864	254.067	197.04
PeCML1	0	0.346081	0.0850877	0.0621487	0	0	0.10352	0	0.0534017	0	0	0	0	0.630001	0.354104	1.22239	1.22176	2.02964	1.80457	0.893516	0	0.203154	0	0
PeCML2	2.92158	1.11616	1.55853	1.1258	2.1887	0.782999	2.08555	0.754585	1.73593	0.594531	1.45315	2.62556	0.181386	3.46778	0.805277	0.602847	0.341036	0.656675	0.150082	0.066391	4.99685	9.07776	9.67213	16.6906
PeCML3	50.3671	141.356	48.6433	106.658	47.1194	163.878	41.1024	603.7	1.36527	4.55503	6.27236	8.932	91.1732	1.00273	4.71044	4.39298	22.7622	15.4322	11.2278	25.5853	49.1458	0	0	0
PeCML4	31.5276	43.6077	35.8396	51.8847	17.6283	48.2933	6.42409	1.02265	8.18907	0.0519623	0.360712	14.3058	26.7004	3.90643	0.217467	0.196672	0.061424	0.195672	1.58699	5.43159	19.1549	33.5447	109.674	0.533936
PeCML5	1.35028	0.423185	1.37411	4.06711	0.332969	0	0.138713	0.0323673	0.10469	0	0	0.0522037	0	0.12097	0	0	0	0.046817	0	0	0	0	2.24702	0
PeCML6	152.857	149.449	124.483	124.51	105.184	126.536	133.424	143.486	124.412	131.61	119.458	124.669	110.634	155.508	154.006	149.981	132.276	148.87	147.206	147.285	116.072	59.2314	87.5935	66.866
PeCML7	129.098	458.95	130.171	120.12	118.526	588.814	77.2061	96.2476	131.914	1586.8	2072.44	72.1858	128.138	43.5965	210.831	122.609	155.959	116.089	44.0539	102.781	0.771682	4.55262	2.97876	4.88492
PeCML8	0	0	0	0	0	0	0	0	0	0	0	0	0	0	0	0	0	0	0	0	13.6408	2.41782	25.7118	5.66598
PeCML9	53.5961	54.2248	38.7205	40.8922	41.7814	54.2049	65.7202	43.0648	65.11	32.3367	35.2554	52.4763	43.6522	80.1957	89.454	92.6405	72.4181	81.7006	74.0333	72.1313	48.2379	33.2364	23.3931	31.7572
PeCML10	56.3385	68.2273	82.7543	69.068	41.8745	59.8361	77.9513	137.215	56.6438	148.102	126.822	59.1952	64.3581	90.9328	95.9624	106.609	66.0601	71.7357	69.9387	79.2479	26.5578	26.8176	33.1031	47.9292
PeCML11	6.67566	713.016	6.15697	26.9987	5.92092	768.867	12.3246	1439.5	49.9892	807.005	803.806	8.77838	1090.12	22.0912	12.0494	13.821	13.6169	12.9824	36.0674	181.312	8.15662	1.12894	4.63694	9.81007
PeCML12	5.57058	1.27891	21.4542	5.44414	10.4956	0.121408	25.8563	0	4.60582	1.91197	2.16445	12.4268	0.00689767	9.90367	1.93351	1.31614	9.13286	1.17132	0	0.0240303	0	3.86092	0.518802	0
PeCML13	5.10285	1.00647	26.8117	6.8312	7.80219	0.15894	21.1939	0.036582	3.84067	0.365998	1.51052	9.87377	0.074197	11.2693	1.8316	0.768888	4.71281	0.794079	0	0.107381	0	8.73636	0	0
PeCML14	5.00913	0.697347	2.43943	1.43478	4.63817	1.32677	9.43191	1.21887	5.67555	0.0932603	0.131825	6.99524	0.53171	8.22325	11.2033	8.29088	7.46453	6.92781	4.47477	4.24249	25.998	14.701	2.49013	1.65277
PeCML15	16.3901	25.9946	48.8471	38.8832	18.9014	105.137	41.0815	3.50089	11.4975	2.23949	2.09933	32.1619	2.61767	19.2969	40.3673	33.9992	32.6685	44.1615	30.3005	27.5356	5.40471	50.0959	15.8884	3.14135
PeCML16	1.01586	4.73025	0.245397	0.244299	1.25569	13.7606	10.7968	33.1174	17.132	844.699	629.402	1.69	8.60295	4.03102	2.25996	6.13992	17.7632	3.3816	2.36694	11.0752	0	0	0	6.16772
PeCML17	160.724	78.4984	111.048	310.702	95.7928	22.7346	32.5833	8.82917	4.70308	0.0239613	0	10.349	12.7631	0.0463907	5.8385	1.4953	11.913	3.91275	1.03477	0.483074	0	165.824	130.939	67.1949
PeCML18	88.5187	29.9828	62.5837	133.427	51.2508	10.0812	13.666	2.78674	1.76828	0	0	6.05319	4.44853	0.179198	3.78911	0.390159	2.33289	0.663886	0.33473	0.352559	0	165.824	130.939	67.1949
PeCML19	0.577237	0.559237	1.37258	0.760374	0	0.155648	0.0738433	0	0.131748	1.22502	1.61909	0.123239	0	0.426737	0.0345533	0	0.210715	0	0.156316	0	0	14.7252	0.340362	0.0961079
PeCML20	280.718	414.377	445.338	642.604	270.482	606.682	213.037	1112.63	39.5187	17.4768	38.6488	39.167	77.8342	9.18293	49.9782	25.5102	100.249	36.7954	8.90074	80.9985	0.39705	135.582	26.3405	7.50655
PeCML21	1.53245	4.88188	10.0283	21.1078	0.568605	3.0073	3.01279	24.2549	0.518373	0.605143	0.514967	0.272154	0.900541	0	4.4323	2.26139	10.0478	5.1346	0.925233	10.8491	7.20754	165.649	3.02028	2.15962
PeCML22	0.0880073	2.43942	1.18973	1.32988	0.665849	1.62168	2.86125	2.36713	1.75284	228.638	144.96	0.408715	3.97572	1.21005	0.078304	0.381036	0.46279	0.574471	0.537109	2.25948	0.349466	0	1.04908	0.827064
PeCML23	13.9336	1.30151	60.4072	2.41407	11.4187	0.339029	35.3989	0	3.64554	0	0.0531023	37.304	0.0721547	36.7016	8.8568	5.55479	16.3441	13.9405	1.6505	0.911686	0	7.23044	0.444894	5.61428
PeCML24	11.7744	0.947555	69.8202	3.58797	10.7171	0.312546	25.1886	0.043082	3.01648	0.0402693	0.0458657	37.2036	0.133751	31.8399	10.0266	7.69418	15.1769	12.806	1.05656	1.04291	0	7.23044	0.444894	5.61428
PeCML25	6.17012	19.7837	12.255	27.9706	4.08512	16.8152	6.68995	5.52175	8.32671	43.2558	37.7775	3.7677	6.72943	3.14424	3.05064	1.99871	4.46464	3.46772	2.21914	2.85809	51.8945	95.4036	4.65684	2.9045
PeCML26	212.287	171.483	305.379	233.458	178.531	148.293	466.862	180.848	272.857	70.7807	70.5899	288.126	228.513	410.368	442.652	573.872	424.74	532.214	542.55	515.429	71.2441	210.224	169.174	183.452
PeCML27	7.29997	4.58474	13.0573	7.12671	6.31046	2.43348	13.5407	2.37056	13.713	39.1584	57.2414	18.405	8.99369	25.0719	2.37457	2.56405	2.83033	3.33242	4.13962	3.38928	15.2143	7.27742	0.521796	0.69923
PeCML28	37.3438	34.4375	57.8792	100.195	38.0538	25.0919	41.7467	2.90342	29.961	14.0701	12.0661	3.37334	1.32754	8.02943	4.75818	9.00338	15.1131	16.3229	18.816	16.1414	31.2738	27.6726	24.3512	17.2423
PeCML29	18.915	32.7402	66.4695	42.4343	11.7943	37.5892	37.367	12.7094	4.28335	10.869	12.0824	5.86979	14.7122	6.52574	8.16984	6.40926	15.957	13.1335	3.90593	3.8861	5.35831	8.97108	28.0309	2.58177
PeCML30	6.59784	5.05177	14.3531	7.33873	5.37813	2.39981	11.9451	4.2442	11.8567	44.4548	61.1258	17.4529	7.43573	23.1383	2.42563	1.78248	3.55649	3.54612	4.25073	3.1926	16.4615	6.60081	0.395252	0.589249
PeCML31	6.06335	1.26832	2.27254	2.11984	5.68121	1.37334	10.5172	1.68926	6.35047	0.042392	0.0298147	6.99224	0.354142	7.46393	9.63059	5.69083	6.48485	6.52527	5.17257	4.35174	11.4002	4.86206	2.56009	1.96742

## Sheet: Table S8-2
Supplementary Materials Table S8-2. Transcriptome sample information for different developmental stages of passion fruit
Tissue Site	Remark		Flower development stages (flower length)
ovule	ov1	ov1_1	14-16 mm ( archesporial cell formed, early development stage)
		ov1_2
		ov1_3
	ov2	ov2_1	17-20 mm
		ov2_2
		ov2_3
	ov3	ov3_1	21-24 mm
		ov3_2
		ov3_3
	ov4	ov4_1	24-27 mm
		ov4_2
		ov4_3
	ov5	ov5_1	28-31 mm
		ov5_2
		ov5_3
	ov6	ov6_1	33-36 mm
		ov6_2
		ov6_3
	ov7	ov7_1	37-40 mm
		ov7_2
		ov7_3
	ov8	ov8_1	43-46 mm ( fully differentiated ovules, late developmental stage)
		ov8_2
		ov8_3
bract	br1	br1_1	14-16 mm ( early development stage)
		br1_2
		br1_3
	br8	br8_1	43-46 mm ( late developmental stage)
		br8_2
		br8_3
sepal	se1	se1_1	14-16 mm ( early development stage)
		se1_2
		se1_3
	se8	se8_1	43-46 mm ( late developmental stage)
		se8_2
		se8_3
petal	pe1	pe1_1	14-16 mm ( early development stage)
		pe1_2
		pe1_3
	pe8	pe8_1	43-46 mm ( late developmental stage)
		pe8_2
		pe8_3
corona filament	ca1	ca1_1	14-16 mm ( early development stage)
		ca1_2
		ca1_3
	ca8	ca8_1	43-46 mm ( late developmental stage)
		ca8_2
		ca8_3
stamen	st1	st1_1	14-16 mm ( early development stage)
		st1_2
		st1_3
	st8	st8_1	43-46 mm ( late developmental stage)
		st8_2
		st8_3
	st9	st9_1	Pollen cracking
		st9_2
		st9_3
stigma	sg1	sg1_1	14-16 mm ( early development stage)
		sg1_2
		sg1_3
	sg8	sg8_1	43-46 mm ( late developmental stage)
		sg8_2
		sg8_3
