# Supplementary material for: Genome-wide identification and expression analysis of calmodulin and calmodulin-like genes in passion fruit (Passiflora edulis) and their involvement in flower and fruit development
Source: BMC Plant Biol. 2024 Jul 3;24:626. doi: 10.1186/s12870-024-05295-y (PMC11220982; doi:10.1186/s12870-024-05295-y)
Supplement: Supplementary file 11 — Supplementary Material 11 [file 12870_2024_5295_MOESM11_ESM.xlsx]

## Sheet: Sheet1
Supplementary Materials Table S10. Specific primers for PeCAM/PeCML genes for qRT-PCR
Primer	Sequence (5'-3')
PeCML5-F-qPCR	CAGCGAGGTTGATGTTGATG
PeCML5-R-qPCR	CAGCTCCTCATCTGTGACTT
PeCML6-F-qPCR	ACGGAGGAGTATCGAGGAAA
PeCML6-R-qPCR	CTTGGTCAATGATGCGGAATG
PeCML8-F-qPCR	GGAGACCGATGAATCCGAAAT
PeCML8-R-qPCR	CAAGACCTCCATCAACTCTTCA
PeCML9-F-qPCR	CGCCATCATGGATTAACAACAC
PeCML9-R-qPCR	AGCTCTTCCTTTGTGTCTCTTT
PeCML11-F-qPCR	CGCCATCCAAGACCCATTT
PeCML11-R-qPCR	GGAGAAGGCGTCCTTGATATTG
PeCML12-F-qPCR	GTAGGAGGGCAGCTTTCATTAG
PeCML12-R-qPCR	TCTAGACTCGCCCAATCTACTT
PeCML15-F-qPCR	GATGAGTTCGGTGTGCTCTAC
PeCML15-R-qPCR	CCGCATCCACCTTGGTTAT
PeCML17-F-qPCR	TGGCTCAACTAGGATCTCTCTC
PeCML17-R-qPCR	CATGTCCTTGGCGTTCATCT
PeCML22-F-qPCR	GGCTATGTGGAGTTCGATGAG
PeCML22-R-qPCR	TCTCCATTTGTATCAGCGTCTT
PeCML23-F-qPCR	GTAGATGGGAACGGAACCATAG
PeCML23-R-qPCR	TACCCAGCAGTCATCATCATTT
PeCML24-F-qPCR	GCAGAGCTTCAGGACATGATAA
PeCML24-R-qPCR	ACCGTCGCCATCCAAATC
EF1A-F-qPCR	TCCCTGACAAAGCAGAAGATG
EF1A-R-qPCR	GATGTAGCAGCCTACCTGAAAG
